# Supplementary material for: Multiomic analysis identifies a high-risk signature that predicts early clinical failure in DLBCL
Source: Blood Cancer J. 2024 Jun 20;14(1):100. doi: 10.1038/s41408-024-01080-0 (PMC11189905; doi:10.1038/s41408-024-01080-0)
Supplement: Supplementary file 2 — Table S1 [file 41408_2024_1080_MOESM2_ESM.xlsx]

## Sheet: Table S1 Clinical Data
Patient ID	Age Range	Sex	Race	Ethnicity	Ann Arbor Stage	IPI	EFS from diagnosis (months)	EFS Status	OS from diagnosis (months)	OS Status	DH FISH	COO	WGCNA Greenyellow Classification	RNA Signature Classification	Integrated Signature Classification	EFS24 Status
SPUB85	51-55	Female	NA	NA	IV	4	65.6045	Event	65.6045	dead	NA	GCB	NA	NA	NA	Achieved EFS24
SPUB651	61-65	Female	NA	NA	II	2	64.3561	Event	64.3561	dead	NA	ABC	NA	NA	NA	Achieved EFS24
SPUB1004	76-80	Female	NA	NA	IV	4	60.4139	Event	60.4139	dead	NA	GCB	NA	NA	NA	Achieved EFS24
SPUB2022	56-60	Male	NA	NA	IV	1	13.3049	Event	22.0762	dead	NA	GCB	NA	NA	NA	Failed to Achieve EFS24
SPUB2397	86-90	Female	NA	NA	IV	3	60.2497	Event	60.2497	alive	NA	GCB	NA	NA	NA	Achieved EFS24
SPUB2461	56-60	Female	NA	NA	III	1	59.4612	Event	59.4612	dead	NA	GCB	NA	NA	NA	Achieved EFS24
SPUB4805	81-85	Male	NA	NA	IV	5	0.558476	Event	0.558476	alive	NA	ABC	NA	NA	NA	Failed to Achieve EFS24
SPUB11955	51-55	Female	White	Non-hispanic	II	0	152.007	Event	152.007	dead	Negative	Unclassified	high	intermediate	intermediate	Achieved EFS24
SPUB11965	66-70	Male	White	Non-hispanic	I	1	155.066	no Event	155.066	alive	Negative	GCB	NA	NA	NA	Achieved EFS24
SPUB11992	41-45	Male	White	Non-hispanic	IV	3	7.961	Event	27.072	dead	Negative	GCB	low	high	high/ARID1A	Failed to Achieve EFS24
SPUB12003	71-75	Male	White	Non-hispanic	IV	2	17.007	Event	33.947	dead	NA	NA	NA	NA	NA	Failed to Achieve EFS24
SPUB12004	51-55	Female	White	Non-hispanic	II	0	179.507	no Event	179.507	alive	Negative	ABC	low	intermediate	NA	Achieved EFS24
SPUB12028	76-80	Female	White	Non-hispanic	IV	3	95.263	no Event	95.263	alive	NA	GCB	low	intermediate	NA	Achieved EFS24
SPUB12029	66-70	Male	White	Non-hispanic	II	2	39.638	Event	45.23	dead	NA	GCB	NA	NA	NA	Achieved EFS24
SPUB12033	81-85	Female	White	Non-hispanic	IV	3	6.217	Event	6.217	dead	Negative	ABC	NA	NA	NA	Failed to Achieve EFS24
SPUB12042	71-75	Male	White	Non-hispanic	III	2	155.263	no Event	155.263	alive	NA	GCB	NA	NA	NA	Achieved EFS24
SPUB12045	46-50	Female	White	Non-hispanic	IV	4	4.77	Event	36.151	dead	Negative	GCB	low	high	high/ARID1A	Failed to Achieve EFS24
SPUB12057	61-65	Female	White	Non-hispanic	II	3	7.632	Event	20.855	dead	Negative	GCB	low	high	high/ARID1A	Failed to Achieve EFS24
SPUB12065	61-65	Female	White	Non-hispanic	II	2	142.993	no Event	142.993	alive	Negative	Unclassified	low	intermediate	intermediate	Achieved EFS24
SPUB12068	51-55	Male	White	Non-hispanic	IV	2	92.993	no Event	92.993	alive	Negative	ABC	low	intermediate	intermediate	Achieved EFS24
SPUB12079	56-60	Female	NA	NA	I	1	155.329	no Event	155.329	alive	Negative	GCB	low	low	NA	Achieved EFS24
SPUB12120	56-60	Female	White	Non-hispanic	IV	1	143.684	no Event	143.684	alive	Negative	ABC	low	intermediate	intermediate	Achieved EFS24
SPUB12142	71-75	Female	NA	NA	II	2	143.289	no Event	143.289	alive	Negative	ABC	NA	NA	NA	Achieved EFS24
SPUB12192	66-70	Male	White	Non-hispanic	III	3	8.092	Event	20.855	dead	Negative	ABC	low	high	high/ARID1A	Failed to Achieve EFS24
SPUB12193	71-75	Male	White	Non-hispanic	II	1	166.875	no Event	166.875	alive	Negative	GCB	high	low	low	Achieved EFS24
SPUB12206	41-45	Male	White	Non-hispanic	IV	3	48.059	no Event	48.059	alive	Negative	GCB	high	low	low	Achieved EFS24
SPUB12226	56-60	Female	White	NA	I	0	143.191	no Event	143.191	alive	Negative	GCB	low	intermediate	intermediate	Achieved EFS24
SPUB12228	61-65	Female	White	Non-hispanic	I	1	79.145	Event	79.145	dead	NA	ABC	high	intermediate	intermediate	Achieved EFS24
SPUB12240	51-55	Male	White	Non-hispanic	IV	2	143.059	no Event	143.059	alive	NA	Unclassified	low	intermediate	intermediate	Achieved EFS24
SPUB12259	71-75	Female	White	Non-hispanic	IV	4	144.112	no Event	144.112	alive	NA	GCB	NA	NA	NA	Achieved EFS24
SPUB12266	71-75	Female	White	Non-hispanic	I	1	91.283	Event	91.283	dead	Negative	GCB	low	low	low	Achieved EFS24
SPUB12272	61-65	Male	White	Non-hispanic	IV	4	142.796	no Event	142.796	alive	NA	GCB	low	intermediate	intermediate	Achieved EFS24
SPUB12282	41-45	Female	White	NA	I	1	144.572	no Event	144.572	alive	Negative	ABC	low	low	NA	Achieved EFS24
SPUB12288	61-65	Female	NA	NA	IV	3	5.789	Event	14.539	dead	Positive	GCB	low	high	high/ARID1A	Failed to Achieve EFS24
SPUB12304	51-55	Female	White	NA	I	0	73.092	no Event	73.092	alive	Negative	GCB	high	intermediate	intermediate	Achieved EFS24
SPUB12312	66-70	Female	NA	NA	IV	2	131.48	no Event	131.48	alive	Negative	GCB	high	intermediate	intermediate	Achieved EFS24
SPUB12362	56-60	Female	White	Non-hispanic	IV	4	26.645	Event	59.836	dead	Negative	ABC	low	high	high/ARID1A	Achieved EFS24
SPUB12429	61-65	Male	NA	Non-hispanic	IV	3	10.592	Event	42.763	dead	Negative	ABC	high	intermediate	intermediate	Failed to Achieve EFS24
SPUB12451	81-85	Male	White	Non-hispanic	I	1	3.717	Event	32.5	dead	Negative	ABC	high	intermediate	high/ARID1A	Failed to Achieve EFS24
SPUB12473	51-55	Male	White	NA	IV	2	120.132	no Event	120.132	alive	Negative	NA	NA	NA	NA	Achieved EFS24
SPUB12474	26-30	Female	Black or African American	Non-hispanic	I	0	71.941	no Event	71.941	alive	Negative	GCB	high	low	low	Achieved EFS24
SPUB12535	71-75	Male	White	Non-hispanic	IV	3	59.737	no Event	59.737	alive	Negative	GCB	low	intermediate	intermediate	Achieved EFS24
SPUB12553	56-60	Female	White	Hispanic/latino	IV	3	11.941	Event	34.145	dead	Negative	GCB	low	high	NA	Failed to Achieve EFS24
SPUB12556	61-65	Male	White	Non-hispanic	III	3	49.539	no Event	49.539	alive	Negative	GCB	low	intermediate	intermediate	Achieved EFS24
SPUB12578	51-55	Male	White	Non-hispanic	II	2	36.447	no Event	36.447	alive	Negative	ABC	high	intermediate	intermediate	Achieved EFS24
SPUB12622	41-45	Female	White	Non-hispanic	IV	2	120.164	no Event	120.164	alive	Negative	GCB	high	low	NA	Achieved EFS24
SPUB12663	51-55	Female	White	Non-hispanic	III	3	59.868	no Event	59.868	alive	Negative	GCB	NA	NA	NA	Achieved EFS24
SPUB12664	51-55	Male	White	Non-hispanic	III	3	9.507	Event	19.605	dead	NA	ABC	low	high	high/ARID1A	Failed to Achieve EFS24
SPUB12678	51-55	Female	White	NA	II	1	106.875	no Event	106.875	alive	Negative	NA	NA	NA	NA	Achieved EFS24
SPUB12688	71-75	Female	White	NA	IV	4	108.947	no Event	108.947	alive	Negative	ABC	high	intermediate	high/ARID1A	Achieved EFS24
SPUB12694	61-65	Female	White	NA	III	2	107.27	no Event	107.27	alive	Negative	ABC	low	intermediate	NA	Achieved EFS24
SPUB12731	71-75	Female	White	Non-hispanic	III	5	106.908	no Event	106.908	alive	NA	ABC	low	high	high/ARID1A	Achieved EFS24
SPUB12801	46-50	Male	White	Non-hispanic	IV	2	95.263	no Event	95.263	alive	Negative	GCB	low	intermediate	intermediate	Achieved EFS24
SPUB12857	76-80	Male	White	Non-hispanic	II	1	9.145	Event	71.612	dead	Negative	GCB	low	intermediate	intermediate	Failed to Achieve EFS24
SPUB12858	66-70	Female	White	Non-hispanic	IV	2	95.888	no Event	95.888	alive	Negative	GCB	NA	NA	NA	Achieved EFS24
SPUB12874	41-45	Female	White	Non-hispanic	IV	2	95.526	no Event	95.526	alive	Negative	GCB	NA	NA	NA	Achieved EFS24
SPUB12884	56-60	Female	White	Non-hispanic	I	0	95.855	no Event	95.855	alive	Negative	Unclassified	low	intermediate	intermediate	Achieved EFS24
SPUB12888	71-75	Male	White	Non-hispanic	I	1	82.928	no Event	82.928	alive	Negative	GCB	high	intermediate	intermediate	Achieved EFS24
SPUB12901	51-55	Male	White	Non-hispanic	IV	1	83.355	no Event	83.355	alive	Negative	GCB	high	intermediate	intermediate	Achieved EFS24
SPUB12929	51-55	Female	White	Non-hispanic	III	2	95.559	no Event	95.559	alive	Negative	ABC	low	high	high/ARID1A	Achieved EFS24
SPUB12941	51-55	Male	White	Non-hispanic	IV	3	85.23	no Event	85.23	alive	NA	ABC	high	intermediate	NA	Achieved EFS24
SPUB12963	26-30	Female	White	Non-hispanic	IV	2	95.164	no Event	95.164	alive	Negative	NA	NA	NA	NA	Achieved EFS24
SPUB12983	71-75	Female	White	Non-hispanic	I	2	1.151	Event	1.151	dead	NA	ABC	high	intermediate	high/ARID1A	Failed to Achieve EFS24
SPUB12999	66-70	Male	White	Non-hispanic	III	3	13.882	Event	13.882	dead	Negative	Unclassified	low	high	high/ARID1A	Failed to Achieve EFS24
SPUB13011	46-50	Male	White	Non-hispanic	IV	3	5.526	no Event	5.526	alive	NA	Unclassified	low	intermediate	NA	Achieved EFS24
SPUB13020	71-75	Female	White	Non-hispanic	I	1	84.046	no Event	84.046	alive	NA	GCB	low	low	low	Achieved EFS24
SPUB13022	71-75	Male	White	Non-hispanic	I	2	58.717	no Event	58.717	alive	Negative	ABC	low	intermediate	intermediate	Achieved EFS24
SPUB13027	66-70	Male	White	Non-hispanic	II	1	83.618	no Event	83.618	alive	Negative	ABC	high	intermediate	NA	Achieved EFS24
SPUB13037	46-50	Male	White	Hispanic/latino	IV	4	4.868	Event	83.783	alive	NA	GCB	NA	NA	NA	Failed to Achieve EFS24
SPUB13057	26-30	Male	White	Non-hispanic	IV	3	83.454	no Event	83.454	alive	NA	GCB	low	intermediate	intermediate	Achieved EFS24
SPUB13089	51-55	Male	White	Non-hispanic	IV	2	38.191	Event	48.553	alive	NA	ABC	low	intermediate	intermediate	Achieved EFS24
SPUB13100	66-70	Male	White	Non-hispanic	NA	3	3.553	Event	7.895	dead	NA	GCB	low	intermediate	NA	Failed to Achieve EFS24
SPUB13104	71-75	Male	White	Non-hispanic	IV	2	84.112	no Event	84.112	alive	NA	GCB	low	intermediate	intermediate	Achieved EFS24
SPUB13188	56-60	Female	White	Non-hispanic	I	2	168.289	no Event	168.289	alive	Negative	GCB	low	intermediate	intermediate	Achieved EFS24
SPUB13204	61-65	Male	White	Non-hispanic	I	1	55.526	Event	71.546	alive	Negative	ABC	low	intermediate	intermediate	Achieved EFS24
SPUB13214	51-55	Male	White	Non-hispanic	IV	2	11.086	no Event	11.086	alive	NA	ABC	low	intermediate	high/ARID1A	Achieved EFS24
SPUB13246	66-70	Male	White	Non-hispanic	I	1	59.836	no Event	59.836	alive	NA	ABC	high	intermediate	high/ARID1A	Achieved EFS24
SPUB13250	26-30	Male	White	Non-hispanic	I	0	11.349	no Event	11.349	alive	Negative	GCB	low	intermediate	NA	Achieved EFS24
SPUB13262	56-60	Female	White	Non-hispanic	III	2	59.178	no Event	59.178	alive	Negative	ABC	high	intermediate	intermediate	Achieved EFS24
SPUB13268	61-65	Male	White	Non-hispanic	I	1	58.947	no Event	58.947	alive	NA	Unclassified	low	intermediate	intermediate	Achieved EFS24
SPUB13269	46-50	Male	White	Non-hispanic	I	0	178.98	no Event	178.98	alive	NA	ABC	low	intermediate	intermediate	Achieved EFS24
SPUB13307	51-55	Female	White	Non-hispanic	IV	3	59.112	no Event	59.112	alive	NA	Unclassified	low	intermediate	intermediate	Achieved EFS24
SPUB13367	56-60	Male	White	Non-hispanic	IV	2	34.77	no Event	34.77	alive	Negative	GCB	low	intermediate	intermediate	Achieved EFS24
SPUB13409	51-55	Male	White	Non-hispanic	IV	4	60.23	no Event	60.23	alive	NA	NA	NA	NA	NA	Achieved EFS24
SPUB13441	71-75	Male	White	Non-hispanic	IV	3	47.401	no Event	59.836	alive	NA	NA	NA	NA	NA	Achieved EFS24
SPUB13448	56-60	Male	White	Non-hispanic	III	2	5.658	Event	183.75	dead	Negative	GCB	low	intermediate	NA	Failed to Achieve EFS24
SPUB13456	46-50	Male	White	Non-hispanic	I	0	2.533	Event	54.441	dead	NA	Unclassified	low	intermediate	intermediate	Failed to Achieve EFS24
SPUB13494	66-70	Female	White	Non-hispanic	II	2	47.796	no Event	47.796	alive	Negative	ABC	high	intermediate	intermediate	Achieved EFS24
SPUB13495	61-65	Female	White	Non-hispanic	II	3	46.908	no Event	46.908	alive	Negative	GCB	high	low	low	Achieved EFS24
SPUB13505	76-80	Female	White	Non-hispanic	II	1	47.237	no Event	47.237	alive	NA	GCB	high	intermediate	intermediate	Achieved EFS24
SPUB13522	61-65	Male	White	Non-hispanic	IV	3	47.171	no Event	47.171	alive	Negative	GCB	high	intermediate	intermediate	Achieved EFS24
SPUB13535	81-85	Male	White	Non-hispanic	III	4	7.829	Event	7.829	dead	Negative	GCB	high	intermediate	high/ARID1A	Failed to Achieve EFS24
SPUB13543	61-65	Male	NA	NA	IV	3	167.829	no Event	167.829	alive	NA	ABC	high	intermediate	intermediate	Achieved EFS24
SPUB13580	71-75	Female	NA	NA	IV	3	6.02	no Event	29.474	alive	Negative	ABC	high	intermediate	intermediate	Achieved EFS24
SPUB13586	71-75	Female	White	Non-hispanic	II	1	29.803	no Event	29.803	alive	Negative	ABC	high	intermediate	intermediate	Achieved EFS24
SPUB13602	71-75	Female	White	Non-hispanic	IV	5	5.428	Event	7.993	dead	Negative	ABC	low	intermediate	intermediate	Failed to Achieve EFS24
SPUB13603	51-55	Male	White	NA	IV	2	30.526	no Event	30.526	alive	NA	Unclassified	NA	NA	NA	Achieved EFS24
SPUB13621	71-75	Male	White	Non-hispanic	I	2	17.796	Event	17.796	dead	Negative	ABC	NA	NA	NA	Failed to Achieve EFS24
SPUB13624	56-60	Female	White	Non-hispanic	III	3	165.592	Event	165.592	dead	Negative	GCB	low	intermediate	intermediate	Achieved EFS24
SPUB13635	56-60	Male	White	Non-hispanic	III	3	6.776	Event	13.651	dead	Negative	GCB	low	high	high/ARID1A	Failed to Achieve EFS24
SPUB13664	61-65	Male	White	Non-hispanic	III	3	0.954	Event	0.954	dead	Negative	GCB	low	intermediate	intermediate	Failed to Achieve EFS24
SPUB22752	56-60	Female	NA	NA	IV	1	54.3035	Event	54.3035	dead	NA	NA	NA	NA	NA	Achieved EFS24
SPUB13746	66-70	Male	White	Non-hispanic	IV	4	5.296	Event	12.73	dead	Negative	Unclassified	low	intermediate	intermediate	Failed to Achieve EFS24
SPUB13972	41-45	Male	White	Non-hispanic	IV	2	4.178	Event	35.395	dead	Negative	ABC	NA	NA	NA	Failed to Achieve EFS24
SPUB14014	76-80	Male	White	NA	I	1	174.737	Event	174.737	dead	NA	Unclassified	NA	NA	NA	Achieved EFS24
SPUB14017	71-75	Male	White	NA	IV	4	179.178	no Event	179.178	alive	Negative	NA	NA	NA	NA	Achieved EFS24
SPUB14020	56-60	Male	White	NA	IV	1	28.059	Event	195.855	alive	Negative	GCB	low	intermediate	intermediate	Achieved EFS24
SPUB14087	71-75	Female	White	Non-hispanic	IV	3	155.066	no Event	155.066	alive	Negative	GCB	high	intermediate	intermediate	Achieved EFS24
SPUB14131	76-80	Female	White	Non-hispanic	IV	4	155.362	no Event	155.362	alive	Negative	GCB	NA	NA	NA	Achieved EFS24
SPUB14133	51-55	Male	White	Non-hispanic	I	0	156.184	no Event	156.184	alive	Negative	Unclassified	low	intermediate	NA	Achieved EFS24
SPUB14142	56-60	Male	White	Non-hispanic	III	1	5.691	Event	9.375	dead	NA	GCB	low	intermediate	intermediate	Failed to Achieve EFS24
SPUB14146	76-80	Male	White	Non-hispanic	IV	3	20.954	Event	81.414	dead	NA	ABC	NA	NA	NA	Failed to Achieve EFS24
SPUB14149	56-60	Male	White	Non-hispanic	IV	2	156.414	no Event	156.414	alive	Negative	ABC	low	intermediate	intermediate	Achieved EFS24
SPUB14157	61-65	Female	White	Non-hispanic	IV	3	67.368	Event	67.368	dead	Positive	GCB	NA	NA	NA	Achieved EFS24
SPUB14167	81-85	Female	White	Non-hispanic	IV	2	78.849	Event	78.849	dead	Negative	Unclassified	low	intermediate	intermediate	Achieved EFS24
SPUB14176	66-70	Male	White	Non-hispanic	I	1	132.303	no Event	155.197	alive	Negative	GCB	low	intermediate	intermediate	Achieved EFS24
SPUB14222	71-75	Male	NA	NA	IV	4	145.691	Event	145.691	dead	NA	NA	NA	NA	NA	Achieved EFS24
SPUB14248	71-75	Male	White	Non-hispanic	I	1	82.072	Event	82.072	dead	Negative	GCB	low	intermediate	intermediate	Achieved EFS24
SPUB14249	66-70	Female	White	Non-hispanic	IV	2	155.099	no Event	155.099	alive	NA	GCB	low	intermediate	NA	Achieved EFS24
SPUB14307	71-75	Male	White	NA	IV	4	41.118	Event	41.118	dead	Negative	GCB	low	intermediate	intermediate	Achieved EFS24
SPUB14336	81-85	Male	White	Non-hispanic	III	2	155	no Event	155	alive	Negative	ABC	NA	NA	NA	Achieved EFS24
SPUB14361	66-70	Female	White	Non-hispanic	IV	3	23.322	Event	155.164	alive	NA	GCB	NA	NA	NA	Failed to Achieve EFS24
SPUB14371	41-45	Male	White	Non-hispanic	IV	3	1.974	Event	179.145	alive	Negative	Unclassified	low	intermediate	intermediate	Failed to Achieve EFS24
SPUB14379	61-65	Male	White	Non-hispanic	IV	4	155.493	no Event	155.493	alive	Positive	GCB	high	intermediate	intermediate	Achieved EFS24
SPUB14420	51-55	Male	White	Non-hispanic	IV	2	4.441	Event	7.697	dead	Negative	Unclassified	low	intermediate	NA	Failed to Achieve EFS24
SPUB14437	66-70	Female	White	Non-hispanic	IV	2	33.816	Event	63.026	dead	Negative	NA	NA	NA	NA	Achieved EFS24
SPUB14447	71-75	Male	White	Non-hispanic	IV	2	5.493	Event	13.98	dead	Negative	ABC	low	high	high/ARID1A	Failed to Achieve EFS24
SPUB14465	61-65	Male	White	Non-hispanic	I	1	143.224	no Event	143.224	alive	Negative	ABC	low	intermediate	NA	Achieved EFS24
SPUB14469	56-60	Male	American Indian or Alaska Native	Non-hispanic	IV	2	143.158	no Event	143.158	alive	NA	GCB	low	low	low	Achieved EFS24
SPUB14497	36-40	Male	White	Non-hispanic	III	2	69.046	no Event	69.046	alive	Negative	GCB	NA	NA	NA	Achieved EFS24
SPUB14501	61-65	Male	White	Non-hispanic	IV	3	21.053	Event	21.053	dead	Negative	ABC	low	intermediate	intermediate	Failed to Achieve EFS24
SPUB14533	66-70	Male	White	Non-hispanic	I	1	179.243	no Event	179.243	alive	Negative	GCB	NA	NA	NA	Achieved EFS24
SPUB14562	76-80	Female	White	Non-hispanic	II	2	143.257	no Event	143.257	alive	Negative	ABC	high	low	low	Achieved EFS24
SPUB14568	56-60	Female	White	Non-hispanic	IV	3	10.23	Event	20.822	dead	NA	Unclassified	NA	NA	NA	Failed to Achieve EFS24
SPUB14574	86-90	Female	White	Non-hispanic	IV	2	75.757	Event	75.757	dead	Negative	GCB	low	intermediate	NA	Achieved EFS24
SPUB14581	66-70	Male	White	Non-hispanic	IV	3	143.322	no Event	143.322	alive	Negative	GCB	low	low	low	Achieved EFS24
SPUB14595	26-30	Male	White	Non-hispanic	IV	3	116.086	Event	116.086	dead	NA	NA	NA	NA	NA	Achieved EFS24
SPUB14630	71-75	Female	White	Non-hispanic	IV	3	29.474	Event	29.474	dead	Negative	ABC	low	intermediate	NA	Achieved EFS24
SPUB14663	66-70	Female	White	Non-hispanic	III	2	8.158	Event	35.822	dead	NA	ABC	low	high	high/ARID1A	Failed to Achieve EFS24
SPUB14664	76-80	Female	White	Non-hispanic	II	1	76.941	Event	82.434	dead	Negative	GCB	low	intermediate	intermediate	Achieved EFS24
SPUB14701	71-75	Male	White	Non-hispanic	IV	4	143.289	no Event	143.289	alive	Negative	NA	NA	NA	NA	Achieved EFS24
SPUB14710	61-65	Female	White	Non-hispanic	IV	5	143.487	no Event	143.487	alive	NA	NA	NA	NA	NA	Achieved EFS24
SPUB14716	71-75	Female	White	Non-hispanic	II	2	90	Event	90	dead	NA	GCB	NA	NA	NA	Achieved EFS24
SPUB14718	81-85	Female	White	Non-hispanic	II	1	55.822	Event	55.822	dead	Negative	GCB	NA	NA	NA	Achieved EFS24
SPUB14731	51-55	Male	White	Non-hispanic	IV	3	93.125	no Event	93.125	alive	Negative	Unclassified	high	intermediate	intermediate	Achieved EFS24
SPUB14734	56-60	Male	White	Non-hispanic	II	0	5.625	Event	12.105	dead	Negative	ABC	low	intermediate	intermediate	Failed to Achieve EFS24
SPUB14745	71-75	Female	NA	NA	IV	3	71.48	no Event	71.48	alive	Negative	ABC	NA	NA	NA	Achieved EFS24
SPUB14758	66-70	Male	White	Non-hispanic	II	1	75.493	Event	113.553	dead	Negative	GCB	low	intermediate	NA	Achieved EFS24
SPUB14779	61-65	Female	White	Non-hispanic	IV	3	130.526	no Event	130.526	alive	NA	GCB	low	intermediate	intermediate	Achieved EFS24
SPUB14803	18-20	Female	White	Non-hispanic	II	0	4.178	Event	9.112	dead	Negative	NA	NA	NA	NA	Failed to Achieve EFS24
SPUB14899	51-55	Female	American Indian or Alaska Native	Non-hispanic	II	0	60.724	Event	60.724	dead	Negative	ABC	low	intermediate	intermediate	Achieved EFS24
SPUB14903	61-65	Female	White	Non-hispanic	IV	2	5.625	Event	12.73	dead	Negative	GCB	low	intermediate	intermediate	Failed to Achieve EFS24
SPUB14917	66-70	Female	White	Non-hispanic	IV	3	131.053	no Event	131.053	alive	Negative	GCB	high	intermediate	intermediate	Achieved EFS24
SPUB14954	61-65	Male	White	Non-hispanic	I	1	125.691	no Event	125.691	alive	NA	ABC	high	intermediate	intermediate	Achieved EFS24
SPUB14956	66-70	Female	White	Non-hispanic	IV	3	13.289	Event	13.289	dead	Negative	ABC	NA	NA	NA	Failed to Achieve EFS24
SPUB14987	21-25	Female	White	Non-hispanic	I	0	97.467	no Event	97.467	alive	Negative	GCB	low	intermediate	intermediate	Achieved EFS24
SPUB15010	46-50	Male	White	Non-hispanic	IV	2	131.316	no Event	131.316	alive	Negative	GCB	low	low	NA	Achieved EFS24
SPUB15016	71-75	Male	White	Non-hispanic	IV	4	3.651	Event	6.546	dead	NA	GCB	low	high	high/ARID1A	Failed to Achieve EFS24
SPUB15023	56-60	Female	White	Non-hispanic	IV	1	131.711	no Event	131.711	alive	Negative	ABC	low	intermediate	intermediate	Achieved EFS24
SPUB15066	71-75	Female	NA	NA	II	1	182.401	Event	182.401	dead	Negative	NA	NA	NA	NA	Achieved EFS24
SPUB15079	36-40	Female	White	Non-hispanic	II	0	130.954	no Event	130.954	alive	Negative	ABC	low	high	high/ARID1A	Achieved EFS24
SPUB15085	71-75	Female	White	Non-hispanic	IV	4	131.612	no Event	131.612	alive	Negative	ABC	NA	NA	NA	Achieved EFS24
SPUB15104	51-55	Male	White	Non-hispanic	IV	3	39.638	no Event	39.638	alive	Negative	GCB	high	intermediate	intermediate	Achieved EFS24
SPUB15107	56-60	Male	White	Non-hispanic	III	2	109.474	no Event	120.493	alive	Negative	GCB	NA	NA	NA	Achieved EFS24
SPUB15126	66-70	Male	White	Non-hispanic	III	4	5.263	Event	51.316	dead	Negative	Unclassified	low	intermediate	NA	Failed to Achieve EFS24
SPUB15170	71-75	Male	White	Non-hispanic	II	2	22.961	Event	133.257	alive	NA	Unclassified	low	intermediate	intermediate	Failed to Achieve EFS24
SPUB15175	46-50	Female	White	Non-hispanic	IV	3	132.171	no Event	132.171	alive	Negative	ABC	high	intermediate	intermediate	Achieved EFS24
SPUB15192	71-75	Female	White	Non-hispanic	II	1	120.888	no Event	120.888	alive	Negative	GCB	high	intermediate	intermediate	Achieved EFS24
SPUB15209	66-70	Female	White	NA	IV	4	6.184	Event	10.23	dead	NA	GCB	NA	NA	NA	Failed to Achieve EFS24
SPUB15213	61-65	Female	White	Non-hispanic	IV	4	10.164	Event	10.164	dead	NA	ABC	low	high	high/ARID1A	Failed to Achieve EFS24
SPUB15256	76-80	Male	White	Non-hispanic	II	1	12.862	Event	20.296	dead	Negative	ABC	low	high	NA	Failed to Achieve EFS24
SPUB15261	56-60	Female	White	Non-hispanic	I	0	130.954	no Event	130.954	alive	Negative	GCB	NA	NA	NA	Achieved EFS24
SPUB15270	41-45	Female	White	Non-hispanic	II	1	119.013	no Event	119.013	alive	NA	ABC	low	low	low	Achieved EFS24
SPUB15279	71-75	Female	White	Non-hispanic	I	1	128.388	no Event	128.388	alive	Negative	ABC	NA	NA	NA	Achieved EFS24
SPUB15298	66-70	Female	White	Non-hispanic	I	1	107.533	no Event	107.533	alive	Negative	Unclassified	high	intermediate	intermediate	Achieved EFS24
SPUB15301	76-80	Female	White	Non-hispanic	IV	5	0.888	Event	0.888	dead	Negative	GCB	NA	NA	NA	Failed to Achieve EFS24
SPUB15314	61-65	Male	NA	NA	III	3	119.408	no Event	119.408	alive	Negative	GCB	low	intermediate	NA	Achieved EFS24
SPUB15316	61-65	Male	NA	NA	II	1	179.243	no Event	179.243	alive	Negative	ABC	low	intermediate	intermediate	Achieved EFS24
SPUB15321	66-70	Male	White	Non-hispanic	IV	3	119.211	no Event	119.211	alive	Positive	GCB	NA	NA	NA	Achieved EFS24
SPUB15351	56-60	Male	White	Non-hispanic	IV	2	28.52	Event	120.724	alive	NA	GCB	NA	NA	NA	Achieved EFS24
SPUB15364	66-70	Male	White	Non-hispanic	I	1	107.171	no Event	107.171	alive	Negative	ABC	NA	NA	NA	Achieved EFS24
SPUB15375	81-85	Male	White	Non-hispanic	II	1	119.638	no Event	119.638	alive	Negative	NA	NA	NA	NA	Achieved EFS24
SPUB15393	56-60	Male	White	Non-hispanic	I	1	22.138	Event	90.066	dead	Negative	ABC	low	high	high/ARID1A	Failed to Achieve EFS24
SPUB15396	71-75	Male	White	Non-hispanic	I	1	113.158	no Event	113.158	alive	Negative	GCB	NA	NA	NA	Achieved EFS24
SPUB15406	61-65	Male	NA	NA	I	2	120.263	no Event	120.263	alive	Negative	Unclassified	high	intermediate	intermediate	Achieved EFS24
SPUB15427	71-75	Male	White	Non-hispanic	III	3	38.257	Event	114.803	dead	Negative	GCB	low	intermediate	intermediate	Achieved EFS24
SPUB15447	61-65	Male	White	Non-hispanic	II	2	119.079	no Event	119.079	alive	Negative	GCB	NA	NA	NA	Achieved EFS24
SPUB15452	76-80	Male	White	Non-hispanic	IV	4	95	no Event	95	alive	Negative	GCB	NA	NA	NA	Achieved EFS24
SPUB15465	56-60	Female	Asian	Non-hispanic	II	0	83.191	no Event	83.191	alive	Negative	Unclassified	low	low	low	Achieved EFS24
SPUB15503	61-65	Male	White	Non-hispanic	II	1	74.572	no Event	108.421	alive	Negative	GCB	high	intermediate	intermediate	Achieved EFS24
SPUB15565	66-70	Female	White	Non-hispanic	IV	3	119.079	no Event	119.079	alive	Positive	GCB	high	intermediate	intermediate	Achieved EFS24
SPUB15574	31-35	Male	NA	NA	I	1	179.112	no Event	179.112	alive	Negative	GCB	low	intermediate	intermediate	Achieved EFS24
SPUB15592	76-80	Male	White	Non-hispanic	IV	3	9.572	Event	9.572	dead	Negative	GCB	low	intermediate	intermediate	Failed to Achieve EFS24
SPUB15602	71-75	Male	White	Non-hispanic	IV	4	119.474	no Event	119.474	alive	NA	ABC	low	intermediate	high/ARID1A	Achieved EFS24
SPUB15603	81-85	Female	White	Non-hispanic	II	1	118.322	no Event	118.322	alive	Negative	GCB	high	intermediate	intermediate	Achieved EFS24
SPUB15617	61-65	Female	White	Non-hispanic	IV	3	119.145	no Event	119.145	alive	Negative	GCB	high	low	low	Achieved EFS24
SPUB15663	56-60	Male	White	Non-hispanic	IV	2	21.151	Event	179.178	alive	NA	ABC	low	high	high/ARID1A	Failed to Achieve EFS24
SPUB15667	76-80	Female	White	Non-hispanic	IV	3	7.763	Event	101.283	dead	Negative	ABC	low	high	NA	Failed to Achieve EFS24
SPUB15668	66-70	Female	White	Non-hispanic	I	1	118.914	no Event	118.914	alive	NA	NA	NA	NA	NA	Achieved EFS24
SPUB15669	51-55	Male	White	Non-hispanic	IV	3	119.046	no Event	119.046	alive	NA	GCB	NA	NA	NA	Achieved EFS24
SPUB15677	81-85	Female	White	Non-hispanic	IV	2	119.112	no Event	119.112	alive	NA	Unclassified	low	intermediate	intermediate	Achieved EFS24
SPUB15688	21-25	Female	White	Non-hispanic	II	0	119.046	no Event	119.046	alive	Negative	ABC	low	intermediate	intermediate	Achieved EFS24
SPUB15703	61-65	Male	White	Non-hispanic	I	1	67.993	Event	106.974	dead	Negative	GCB	low	intermediate	intermediate	Achieved EFS24
SPUB15708	41-45	Female	White	Non-hispanic	IV	3	10.658	Event	94.967	alive	Negative	GCB	NA	NA	NA	Failed to Achieve EFS24
SPUB15709	51-55	Female	White	Non-hispanic	III	1	119.243	no Event	119.243	alive	Positive	GCB	NA	NA	NA	Achieved EFS24
SPUB15730	81-85	Male	White	Non-hispanic	IV	3	38.059	Event	38.059	dead	Negative	GCB	NA	NA	NA	Achieved EFS24
SPUB15739	61-65	Female	NA	NA	IV	4	113.52	Event	113.52	dead	Negative	GCB	NA	NA	NA	Achieved EFS24
SPUB15746	66-70	Female	NA	NA	IV	3	120.296	no Event	120.296	alive	NA	ABC	high	intermediate	intermediate	Achieved EFS24
SPUB15754	76-80	Female	White	Non-hispanic	I	2	119.079	no Event	119.079	alive	Negative	GCB	high	intermediate	intermediate	Achieved EFS24
SPUB15757	71-75	Female	White	Non-hispanic	IV	4	107.303	no Event	107.303	alive	Negative	Unclassified	low	intermediate	intermediate	Achieved EFS24
SPUB15760	46-50	Female	White	Non-hispanic	IV	1	119.507	no Event	119.507	alive	NA	NA	NA	NA	NA	Achieved EFS24
SPUB15779	66-70	Male	White	Non-hispanic	II	1	118.98	no Event	118.98	alive	Negative	GCB	high	intermediate	intermediate	Achieved EFS24
SPUB15800	41-45	Male	White	Non-hispanic	I	0	95.164	no Event	95.164	alive	Negative	GCB	low	intermediate	intermediate	Achieved EFS24
SPUB15813	46-50	Female	White	Non-hispanic	IV	2	107.039	no Event	107.039	alive	NA	GCB	NA	NA	NA	Achieved EFS24
SPUB15836	41-45	Male	White	Non-hispanic	II	0	95.23	no Event	95.23	alive	Negative	Unclassified	low	intermediate	intermediate	Achieved EFS24
SPUB15843	41-45	Male	White	Non-hispanic	I	1	108.257	no Event	108.257	alive	Negative	ABC	low	high	NA	Achieved EFS24
SPUB15845	51-55	Female	White	Non-hispanic	IV	1	107.368	no Event	107.368	alive	Negative	GCB	NA	NA	NA	Achieved EFS24
SPUB15868	71-75	Female	White	Non-hispanic	III	2	84.276	no Event	84.276	alive	Negative	ABC	high	low	low	Achieved EFS24
SPUB15888	66-70	Male	White	Non-hispanic	IV	4	5.954	Event	8.849	dead	NA	Unclassified	high	intermediate	intermediate	Failed to Achieve EFS24
SPUB15894	61-65	Female	White	Non-hispanic	II	1	107.401	no Event	107.401	alive	Negative	GCB	low	intermediate	NA	Achieved EFS24
SPUB15906	56-60	Female	White	Non-hispanic	IV	3	10.099	Event	107.072	alive	Negative	ABC	NA	NA	NA	Failed to Achieve EFS24
SPUB15909	61-65	Female	White	Non-hispanic	I	2	58.882	no Event	58.882	alive	Negative	GCB	high	intermediate	intermediate	Achieved EFS24
SPUB15963	51-55	Male	White	Non-hispanic	III	1	55	Event	55	dead	Negative	GCB	high	intermediate	intermediate	Achieved EFS24
SPUB15968	76-80	Female	White	Non-hispanic	IV	2	82.664	Event	82.664	dead	Negative	ABC	NA	NA	NA	Achieved EFS24
SPUB16011	46-50	Male	White	Non-hispanic	IV	2	21.776	Event	108.553	alive	NA	GCB	NA	NA	NA	Failed to Achieve EFS24
SPUB16038	66-70	Female	White	Non-hispanic	IV	3	106.974	no Event	106.974	alive	Negative	ABC	low	intermediate	intermediate	Achieved EFS24
SPUB16043	41-45	Female	White	Non-hispanic	IV	2	30.789	Event	176.086	alive	Negative	NA	NA	NA	NA	Achieved EFS24
SPUB16044	61-65	Male	White	Non-hispanic	IV	3	5.395	Event	107.007	alive	Negative	ABC	low	intermediate	intermediate	Failed to Achieve EFS24
SPUB16055	76-80	Female	White	Non-hispanic	I	1	38.487	no Event	38.487	alive	NA	GCB	low	intermediate	intermediate	Achieved EFS24
SPUB16059	66-70	Male	White	Non-hispanic	III	3	66.151	Event	66.184	dead	Negative	GCB	low	intermediate	intermediate	Achieved EFS24
SPUB16064	21-25	Male	White	Non-hispanic	III	3	7.303	Event	37.237	dead	Negative	GCB	low	intermediate	high/ARID1A	Failed to Achieve EFS24
SPUB16068	81-85	Female	White	Non-hispanic	IV	2	19.474	Event	19.474	dead	Negative	ABC	NA	NA	NA	Failed to Achieve EFS24
SPUB16127	61-65	Male	White	Non-hispanic	III	3	107.237	no Event	107.237	alive	NA	GCB	NA	NA	NA	Achieved EFS24
SPUB16137	81-85	Female	White	Non-hispanic	II	1	71.349	no Event	71.349	alive	Negative	GCB	low	low	low	Achieved EFS24
SPUB16154	61-65	Male	White	Non-hispanic	IV	2	3.98	no Event	3.98	alive	Negative	ABC	low	intermediate	intermediate	Achieved EFS24
SPUB16156	41-45	Male	White	Non-hispanic	IV	2	106.974	no Event	106.974	alive	Negative	GCB	NA	NA	NA	Achieved EFS24
SPUB16158	61-65	Male	White	Non-hispanic	III	3	106.875	no Event	106.875	alive	Negative	ABC	low	intermediate	intermediate	Achieved EFS24
SPUB16167	81-85	Male	White	NA	III	3	11.743	Event	11.743	dead	NA	GCB	NA	NA	NA	Failed to Achieve EFS24
SPUB16172	51-55	Male	White	Non-hispanic	III	3	3.322	Event	11.316	dead	Negative	ABC	low	intermediate	intermediate	Failed to Achieve EFS24
SPUB16175	71-75	Female	White	Non-hispanic	III	4	2.434	Event	3.882	dead	Positive	GCB	low	high	high/ARID1A	Failed to Achieve EFS24
SPUB16189	21-25	Male	NA	NA	I	0	75.099	no Event	75.099	alive	Negative	GCB	NA	NA	NA	Achieved EFS24
SPUB16206	41-45	Female	White	Non-hispanic	I	0	99.079	no Event	99.079	alive	NA	GCB	low	low	low	Achieved EFS24
SPUB16232	51-55	Male	White	Non-hispanic	II	1	14.112	Event	95.197	alive	Negative	GCB	low	intermediate	intermediate	Failed to Achieve EFS24
SPUB16234	41-45	Female	White	Non-hispanic	III	1	107.105	no Event	107.105	alive	Negative	ABC	NA	NA	NA	Achieved EFS24
SPUB16240	61-65	Male	White	Non-hispanic	IV	4	61.941	Event	80.296	dead	NA	ABC	low	high	high/ARID1A	Achieved EFS24
SPUB16272	76-80	Male	White	Non-hispanic	I	1	107.105	no Event	107.105	alive	Negative	GCB	low	intermediate	intermediate	Achieved EFS24
SPUB16289	86-90	Male	White	Non-hispanic	IV	3	37.763	Event	37.763	dead	NA	Unclassified	low	intermediate	intermediate	Achieved EFS24
SPUB16300	66-70	Male	White	Non-hispanic	III	3	107.105	no Event	107.105	alive	Negative	ABC	NA	NA	NA	Achieved EFS24
SPUB16303	76-80	Female	White	Non-hispanic	III	3	76.842	Event	76.842	dead	Negative	GCB	high	intermediate	intermediate	Achieved EFS24
SPUB16315	36-40	Male	White	Non-hispanic	II	0	13.454	Event	19.572	dead	Negative	ABC	low	intermediate	intermediate	Failed to Achieve EFS24
SPUB16350	71-75	Male	White	Non-hispanic	II	2	4.013	Event	4.013	dead	NA	Unclassified	NA	NA	NA	Failed to Achieve EFS24
SPUB16351	76-80	Male	White	Non-hispanic	IV	2	71.151	no Event	71.151	alive	NA	GCB	high	intermediate	intermediate	Achieved EFS24
SPUB16365	66-70	Female	White	Non-hispanic	II	1	3.454	Event	9.803	dead	NA	GCB	low	high	high/ARID1A	Failed to Achieve EFS24
SPUB16368	51-55	Male	White	Non-hispanic	II	0	179.112	no Event	179.112	alive	Negative	GCB	NA	NA	NA	Achieved EFS24
SPUB16380	61-65	Female	White	Non-hispanic	I	1	127.303	Event	127.303	dead	Negative	NA	NA	NA	NA	Achieved EFS24
SPUB16381	71-75	Male	White	Non-hispanic	IV	4	46.941	Event	46.941	dead	Negative	GCB	low	intermediate	NA	Achieved EFS24
SPUB16384	56-60	Female	White	Non-hispanic	II	0	98.914	no Event	98.914	alive	Negative	GCB	high	low	low	Achieved EFS24
SPUB16391	41-45	Female	White	Non-hispanic	II	0	73.717	no Event	73.717	alive	Negative	NA	NA	NA	NA	Achieved EFS24
SPUB16392	61-65	Female	White	Non-hispanic	IV	2	95.033	no Event	95.033	alive	NA	GCB	low	intermediate	intermediate	Achieved EFS24
SPUB16397	56-60	Female	White	Non-hispanic	III	2	104.704	Event	104.704	dead	Negative	GCB	high	intermediate	NA	Achieved EFS24
SPUB16405	66-70	Male	White	Non-hispanic	III	2	74.178	no Event	74.178	alive	Negative	Unclassified	low	intermediate	intermediate	Achieved EFS24
SPUB16411	61-65	Female	White	Non-hispanic	II	2	37.566	Event	100.921	alive	Negative	GCB	high	low	low	Achieved EFS24
SPUB16426	46-50	Male	White	Non-hispanic	I	0	94.967	no Event	94.967	alive	Negative	ABC	low	intermediate	intermediate	Achieved EFS24
SPUB16471	56-60	Male	White	Non-hispanic	II	0	83.059	no Event	83.059	alive	Positive	GCB	low	high	high/ARID1A	Achieved EFS24
SPUB16472	86-90	Male	White	Non-hispanic	IV	4	6.382	Event	6.382	dead	Negative	GCB	low	intermediate	high/ARID1A	Failed to Achieve EFS24
SPUB16487	61-65	Male	White	Non-hispanic	II	1	3.684	Event	9.342	dead	Negative	GCB	low	high	high/ARID1A	Failed to Achieve EFS24
SPUB16517	61-65	Male	White	Non-hispanic	IV	3	14.079	Event	64.046	dead	Negative	ABC	NA	NA	NA	Failed to Achieve EFS24
SPUB16522	71-75	Male	White	Non-hispanic	II	2	96.776	no Event	96.776	alive	Negative	GCB	high	intermediate	intermediate	Achieved EFS24
SPUB16563	61-65	Male	White	Non-hispanic	I	1	95.066	no Event	95.066	alive	Negative	GCB	high	low	low	Achieved EFS24
SPUB16568	46-50	Female	White	Non-hispanic	III	2	9.638	Event	15.329	dead	Positive	GCB	low	high	high/ARID1A	Failed to Achieve EFS24
SPUB16602	41-45	Male	White	Non-hispanic	IV	3	3.717	Event	14.737	dead	Negative	GCB	low	high	high/ARID1A	Failed to Achieve EFS24
SPUB16617	51-55	Female	White	Non-hispanic	IV	2	19.671	Event	96.25	alive	NA	GCB	low	high	high/ARID1A	Failed to Achieve EFS24
SPUB16646	51-55	Female	White	NA	IV	2	179.046	no Event	179.046	alive	NA	NA	NA	NA	NA	Achieved EFS24
SPUB16651	56-60	Female	White	Non-hispanic	III	2	95.033	no Event	95.033	alive	NA	GCB	high	intermediate	intermediate	Achieved EFS24
SPUB16653	61-65	Female	White	Non-hispanic	IV	3	95.296	no Event	95.296	alive	NA	GCB	NA	NA	NA	Achieved EFS24
SPUB16663	36-40	Male	White	Non-hispanic	IV	2	95.329	no Event	95.329	alive	Negative	GCB	high	low	low	Achieved EFS24
SPUB16718	81-85	Male	White	Non-hispanic	IV	5	37.566	Event	37.566	dead	Positive	GCB	high	intermediate	intermediate	Achieved EFS24
SPUB16737	76-80	Male	White	Non-hispanic	I	1	20.625	Event	20.625	dead	NA	GCB	low	intermediate	intermediate	Failed to Achieve EFS24
SPUB16755	86-90	Male	White	Non-hispanic	II	1	46.217	Event	46.217	dead	Negative	ABC	low	intermediate	intermediate	Achieved EFS24
SPUB16806	51-55	Male	White	Non-hispanic	II	1	83.816	Event	94.934	alive	Negative	GCB	low	intermediate	intermediate	Achieved EFS24
SPUB16808	66-70	Male	White	Non-hispanic	IV	4	95.132	no Event	95.132	alive	NA	GCB	NA	NA	NA	Achieved EFS24
SPUB16877	66-70	Male	White	Non-hispanic	IV	2	84.112	no Event	84.112	alive	NA	GCB	NA	NA	NA	Achieved EFS24
SPUB16878	21-25	Male	White	Non-hispanic	IV	2	94.934	no Event	94.934	alive	NA	GCB	high	intermediate	intermediate	Achieved EFS24
SPUB16896	81-85	Male	White	Non-hispanic	II	2	30.263	no Event	30.263	alive	Negative	ABC	high	intermediate	intermediate	Achieved EFS24
SPUB16900	71-75	Male	White	Non-hispanic	IV	3	84.145	no Event	84.145	alive	Positive	GCB	high	intermediate	high/ARID1A	Achieved EFS24
SPUB16901	76-80	Female	White	Non-hispanic	IV	3	69.836	no Event	69.836	alive	Negative	GCB	high	intermediate	intermediate	Achieved EFS24
SPUB16909	61-65	Male	White	Non-hispanic	II	2	95.099	no Event	95.099	alive	NA	ABC	NA	NA	NA	Achieved EFS24
SPUB16924	61-65	Female	White	Non-hispanic	IV	5	16.645	Event	92.632	alive	Negative	Unclassified	low	high	NA	Failed to Achieve EFS24
SPUB16939	76-80	Male	White	Non-hispanic	IV	3	10.362	Event	25.428	dead	NA	GCB	NA	NA	NA	Failed to Achieve EFS24
SPUB16947	81-85	Female	White	Non-hispanic	III	3	23.191	Event	23.191	dead	Positive	GCB	low	intermediate	intermediate	Failed to Achieve EFS24
SPUB17009	61-65	Male	NA	NA	IV	2	9.868	Event	83.717	alive	Negative	Unclassified	low	intermediate	intermediate	Failed to Achieve EFS24
SPUB17012	71-75	Female	NA	NA	I	1	83.257	no Event	83.257	alive	Negative	GCB	high	low	low	Achieved EFS24
SPUB17018	61-65	Male	White	Non-hispanic	III	3	83.026	no Event	83.026	alive	Negative	ABC	high	intermediate	intermediate	Achieved EFS24
SPUB17035	76-80	Male	NA	NA	IV	4	6.086	Event	93.059	alive	Negative	ABC	low	high	high/ARID1A	Failed to Achieve EFS24
SPUB17046	66-70	Male	White	Non-hispanic	IV	3	82.895	no Event	82.895	alive	NA	Unclassified	high	intermediate	high/ARID1A	Achieved EFS24
SPUB17053	76-80	Female	White	Non-hispanic	IV	5	0.954	Event	0.954	dead	NA	ABC	low	high	high/ARID1A	Failed to Achieve EFS24
SPUB17124	71-75	Male	White	Non-hispanic	II	1	6.513	Event	6.513	dead	Negative	GCB	high	intermediate	intermediate	Failed to Achieve EFS24
SPUB17157	61-65	Male	White	NA	II	1	167.368	no Event	179.572	alive	Negative	GCB	NA	NA	NA	Achieved EFS24
SPUB17172	86-90	Female	White	Non-hispanic	III	3	82.862	no Event	82.862	alive	Negative	GCB	low	low	low	Achieved EFS24
SPUB17174	61-65	Female	White	Non-hispanic	IV	3	179.671	no Event	179.671	alive	Negative	GCB	NA	NA	NA	Achieved EFS24
SPUB17223	71-75	Female	White	NA	IV	2	83.158	no Event	83.158	alive	Negative	ABC	NA	NA	NA	Achieved EFS24
SPUB17265	66-70	Female	White	Non-hispanic	II	2	82.993	no Event	82.993	alive	NA	GCB	low	low	low	Achieved EFS24
SPUB17287	66-70	Female	White	NA	II	2	40.033	Event	40.033	dead	Negative	GCB	low	intermediate	intermediate	Achieved EFS24
SPUB17296	71-75	Female	White	Non-hispanic	I	1	82.993	no Event	82.993	alive	Negative	ABC	high	intermediate	intermediate	Achieved EFS24
SPUB17306	76-80	Female	White	NA	IV	2	83.059	no Event	83.059	alive	Negative	GCB	high	intermediate	intermediate	Achieved EFS24
SPUB17323	66-70	Male	White	Non-hispanic	I	1	77.632	Event	86.316	alive	Negative	GCB	high	intermediate	intermediate	Achieved EFS24
SPUB17356	76-80	Male	White	Non-hispanic	IV	4	4.803	Event	12.566	dead	Negative	GCB	high	intermediate	intermediate	Failed to Achieve EFS24
SPUB17358	56-60	Male	White	Non-hispanic	I	0	72.237	no Event	72.237	alive	NA	ABC	high	intermediate	intermediate	Achieved EFS24
SPUB17375	61-65	Male	White	Non-hispanic	I	2	82.961	no Event	82.961	alive	Negative	GCB	high	low	low	Achieved EFS24
SPUB17377	61-65	Male	White	Non-hispanic	IV	3	17.928	Event	17.928	dead	Negative	GCB	low	intermediate	intermediate	Failed to Achieve EFS24
SPUB17387	71-75	Male	White	Non-hispanic	I	2	82.928	no Event	82.928	alive	Negative	GCB	low	intermediate	intermediate	Achieved EFS24
SPUB17438	56-60	Male	White	Non-hispanic	III	2	5.066	Event	11.184	dead	Negative	GCB	low	intermediate	intermediate	Failed to Achieve EFS24
SPUB17446	36-40	Female	White	Non-hispanic	IV	2	168.322	no Event	168.322	alive	Negative	Unclassified	NA	NA	NA	Achieved EFS24
SPUB17450	81-85	Male	White	Non-hispanic	IV	4	8.059	Event	10.526	dead	Negative	GCB	high	intermediate	intermediate	Failed to Achieve EFS24
SPUB17460	71-75	Female	White	Non-hispanic	IV	4	4.967	Event	82.928	alive	NA	NA	NA	NA	NA	Failed to Achieve EFS24
SPUB17463	61-65	Male	White	Non-hispanic	I	1	3.684	Event	60.395	alive	Negative	GCB	low	intermediate	high/ARID1A	Failed to Achieve EFS24
SPUB17469	66-70	Female	White	Non-hispanic	IV	4	72.862	no Event	72.862	alive	Negative	Unclassified	high	low	low	Achieved EFS24
SPUB17482	66-70	Female	White	Non-hispanic	IV	2	0.461	Event	0.954	dead	Negative	GCB	low	intermediate	intermediate	Failed to Achieve EFS24
SPUB17544	31-35	Male	White	Non-hispanic	III	2	28.914	no Event	28.914	alive	NA	GCB	low	low	low	Achieved EFS24
SPUB17545	36-40	Male	White	Non-hispanic	IV	4	7.697	Event	15.329	dead	Negative	GCB	low	intermediate	high/ARID1A	Failed to Achieve EFS24
SPUB17556	61-65	Male	White	Non-hispanic	IV	4	83.026	no Event	83.026	alive	Negative	ABC	low	intermediate	intermediate	Achieved EFS24
SPUB17565	61-65	Male	White	Non-hispanic	IV	4	72.27	no Event	72.27	alive	Negative	GCB	high	intermediate	intermediate	Achieved EFS24
SPUB17577	56-60	Female	White	Non-hispanic	IV	2	10.888	Event	21.118	dead	Negative	Unclassified	NA	NA	NA	Failed to Achieve EFS24
SPUB17585	46-50	Female	White	Non-hispanic	IV	1	70.822	no Event	70.822	alive	Negative	GCB	low	intermediate	intermediate	Achieved EFS24
SPUB17587	56-60	Male	White	Non-hispanic	IV	2	58.75	no Event	58.75	alive	Negative	Unclassified	high	intermediate	intermediate	Achieved EFS24
SPUB17594	46-50	Female	White	Non-hispanic	II	1	70.987	no Event	70.987	alive	Negative	NA	NA	NA	NA	Achieved EFS24
SPUB17597	66-70	Male	White	Non-hispanic	IV	3	70.954	no Event	70.954	alive	Positive	GCB	high	low	low	Achieved EFS24
SPUB17600	71-75	Male	White	Non-hispanic	IV	4	59.079	no Event	59.079	alive	NA	ABC	high	intermediate	NA	Achieved EFS24
SPUB17603	36-40	Female	White	Non-hispanic	I	0	76.678	no Event	76.678	alive	Negative	GCB	high	intermediate	intermediate	Achieved EFS24
SPUB17605	76-80	Female	NA	NA	IV	3	4.638	Event	4.868	dead	NA	GCB	low	intermediate	intermediate	Failed to Achieve EFS24
SPUB17609	66-70	Male	NA	NA	III	2	71.25	no Event	71.25	alive	Negative	ABC	high	intermediate	intermediate	Achieved EFS24
SPUB17628	76-80	Male	White	Non-hispanic	I	1	72.434	no Event	72.434	alive	Negative	Unclassified	high	intermediate	intermediate	Achieved EFS24
SPUB17637	71-75	Male	White	Non-hispanic	II	1	71.447	no Event	71.447	alive	NA	ABC	low	high	high/ARID1A	Achieved EFS24
SPUB17656	71-75	Male	NA	NA	III	3	7.73	Event	12.368	dead	Negative	ABC	high	intermediate	intermediate	Failed to Achieve EFS24
SPUB17666	66-70	Male	White	Non-hispanic	I	1	63.092	no Event	63.092	alive	Negative	GCB	low	intermediate	intermediate	Achieved EFS24
SPUB17669	66-70	Male	White	Non-hispanic	I	1	167.171	no Event	167.171	alive	Negative	GCB	NA	NA	NA	Achieved EFS24
SPUB17683	46-50	Male	White	Non-hispanic	I	1	71.316	no Event	71.316	alive	Negative	GCB	high	low	low	Achieved EFS24
SPUB17688	51-55	Female	White	Non-hispanic	IV	2	70.789	no Event	70.789	alive	Negative	Unclassified	low	intermediate	intermediate	Achieved EFS24
SPUB17696	51-55	Male	White	Non-hispanic	I	0	71.316	no Event	71.316	alive	Negative	ABC	high	intermediate	intermediate	Achieved EFS24
SPUB17701	66-70	Male	White	Non-hispanic	IV	3	72.599	no Event	72.599	alive	Negative	GCB	high	low	low	Achieved EFS24
SPUB17706	36-40	Male	White	Non-hispanic	I	0	6.414	no Event	6.414	alive	Negative	GCB	NA	NA	NA	Achieved EFS24
SPUB17710	71-75	Female	White	Non-hispanic	IV	2	7.697	Event	34.408	dead	Negative	ABC	low	high	high/ARID1A	Failed to Achieve EFS24
SPUB17725	51-55	Male	White	Non-hispanic	I	0	70.789	no Event	70.789	alive	Negative	Unclassified	high	intermediate	intermediate	Achieved EFS24
SPUB17762	61-65	Female	White	Non-hispanic	I	2	70.822	no Event	70.822	alive	Negative	GCB	high	intermediate	intermediate	Achieved EFS24
SPUB17764	81-85	Female	White	Non-hispanic	IV	2	72.072	no Event	72.072	alive	NA	GCB	high	low	low	Achieved EFS24
SPUB17777	61-65	Male	White	Non-hispanic	I	1	67.632	no Event	67.632	alive	Negative	GCB	high	intermediate	intermediate	Achieved EFS24
SPUB17785	56-60	Male	White	Non-hispanic	I	0	7.632	Event	14.046	dead	Positive	GCB	low	intermediate	intermediate	Failed to Achieve EFS24
SPUB17799	56-60	Female	NA	Hispanic/latino	III	2	59.079	no Event	71.612	alive	NA	GCB	low	intermediate	intermediate	Achieved EFS24
SPUB17815	36-40	Male	White	Non-hispanic	I	0	70.855	no Event	70.855	alive	NA	GCB	NA	NA	NA	Achieved EFS24
SPUB17825	76-80	Male	White	Non-hispanic	IV	2	70.757	no Event	70.757	alive	Negative	ABC	high	intermediate	high/ARID1A	Achieved EFS24
SPUB17864	66-70	Female	White	NA	III	3	57.566	no Event	57.566	alive	Negative	ABC	high	intermediate	intermediate	Achieved EFS24
SPUB17866	71-75	Male	White	Non-hispanic	III	3	21.974	Event	30.954	dead	Negative	ABC	high	intermediate	intermediate	Failed to Achieve EFS24
SPUB17879	56-60	Female	White	Non-hispanic	IV	2	5.526	Event	9.836	dead	Positive	ABC	high	intermediate	intermediate	Failed to Achieve EFS24
SPUB17889	56-60	Male	White	Non-hispanic	II	0	40.329	no Event	40.329	alive	Negative	GCB	high	intermediate	high/ARID1A	Achieved EFS24
SPUB17894	71-75	Male	White	Non-hispanic	IV	3	70.822	no Event	70.822	alive	Negative	GCB	high	low	low	Achieved EFS24
SPUB17898	66-70	Female	White	Non-hispanic	I	1	70.724	no Event	70.724	alive	Negative	ABC	high	intermediate	intermediate	Achieved EFS24
SPUB17913	71-75	Male	White	Non-hispanic	IV	2	60.987	no Event	60.987	alive	NA	ABC	high	intermediate	intermediate	Achieved EFS24
SPUB17923	81-85	Female	White	NA	III	3	29.112	Event	32.007	dead	Negative	GCB	low	intermediate	NA	Achieved EFS24
SPUB17940	61-65	Female	White	NA	I	1	179.474	no Event	179.474	alive	Negative	GCB	low	intermediate	intermediate	Achieved EFS24
SPUB17955	56-60	Female	White	Non-hispanic	II	0	59.046	no Event	59.046	alive	Negative	ABC	low	intermediate	high/ARID1A	Achieved EFS24
SPUB17958	56-60	Male	White	NA	II	1	143.717	no Event	143.717	alive	NA	NA	NA	NA	NA	Achieved EFS24
SPUB17961	71-75	Female	NA	NA	IV	3	59.671	no Event	59.671	alive	Negative	GCB	high	low	low	Achieved EFS24
SPUB17964	46-50	Male	White	Non-hispanic	II	0	68.914	no Event	68.914	alive	Negative	Unclassified	low	intermediate	NA	Achieved EFS24
SPUB17982	36-40	Female	White	Non-hispanic	I	0	36.382	no Event	36.382	alive	Negative	GCB	high	low	low	Achieved EFS24
SPUB17992	76-80	Male	Asian	Non-hispanic	II	1	61.086	no Event	61.086	alive	Negative	GCB	high	intermediate	intermediate	Achieved EFS24
SPUB17993	66-70	Male	White	Non-hispanic	II	2	45.757	Event	66.25	alive	Negative	ABC	high	high	high/ARID1A	Achieved EFS24
SPUB17995	56-60	Male	White	Non-hispanic	III	1	59.375	no Event	59.375	alive	Negative	ABC	high	intermediate	intermediate	Achieved EFS24
SPUB17997	71-75	Female	NA	NA	IV	2	58.816	no Event	58.816	alive	Negative	ABC	high	intermediate	NA	Achieved EFS24
SPUB18017	81-85	Female	White	NA	I	3	8.553	Event	9.112	dead	NA	NA	NA	NA	NA	Failed to Achieve EFS24
SPUB18018	46-50	Male	White	Non-hispanic	IV	2	3.947	Event	11.546	dead	Negative	ABC	high	intermediate	high/ARID1A	Failed to Achieve EFS24
SPUB18021	61-65	Female	White	NA	I	3	8.618	Event	15.197	dead	Positive	GCB	low	intermediate	intermediate	Failed to Achieve EFS24
SPUB18033	51-55	Female	NA	Non-hispanic	II	0	60.132	no Event	60.132	alive	Negative	GCB	high	intermediate	intermediate	Achieved EFS24
SPUB18039	81-85	Male	White	NA	III	4	60.395	no Event	60.395	alive	NA	ABC	high	high	high/ARID1A	Achieved EFS24
SPUB18070	76-80	Female	White	NA	IV	4	5.724	Event	6.053	dead	Negative	GCB	high	intermediate	high/ARID1A	Failed to Achieve EFS24
SPUB18087	61-65	Female	White	Non-hispanic	III	2	61.02	no Event	61.02	alive	Positive	GCB	high	high	high/ARID1A	Achieved EFS24
SPUB18095	41-45	Male	White	Non-hispanic	I	1	61.974	no Event	61.974	alive	Negative	GCB	NA	NA	NA	Achieved EFS24
SPUB18135	81-85	Female	White	Non-hispanic	I	2	58.914	no Event	58.914	alive	Negative	Unclassified	high	intermediate	intermediate	Achieved EFS24
SPUB18136	61-65	Female	White	Non-hispanic	IV	3	59.375	no Event	59.375	alive	Negative	ABC	low	intermediate	NA	Achieved EFS24
SPUB18147	76-80	Male	White	Non-hispanic	I	1	59.013	no Event	59.013	alive	Negative	GCB	high	low	low	Achieved EFS24
SPUB18152	36-40	Male	White	Non-hispanic	IV	3	62.072	no Event	62.072	alive	NA	GCB	low	intermediate	intermediate	Achieved EFS24
SPUB18186	76-80	Female	White	Non-hispanic	I	1	59.145	no Event	59.145	alive	Negative	GCB	high	low	low	Achieved EFS24
SPUB18222	71-75	Female	White	Non-hispanic	I	1	104.243	Event	104.243	dead	Negative	GCB	low	low	low	Achieved EFS24
SPUB18231	76-80	Male	White	NA	III	2	47.138	no Event	47.138	alive	Negative	GCB	high	intermediate	intermediate	Achieved EFS24
SPUB18236	51-55	Female	White	Non-hispanic	IV	2	5.132	Event	61.513	alive	Negative	ABC	low	high	NA	Failed to Achieve EFS24
SPUB18273	41-45	Male	White	Non-hispanic	IV	3	12.5	Event	15.855	dead	Positive	GCB	low	intermediate	intermediate	Failed to Achieve EFS24
SPUB18314	31-35	Male	White	Non-hispanic	II	1	5.461	Event	60.099	alive	Negative	Unclassified	low	intermediate	intermediate	Failed to Achieve EFS24
SPUB18322	81-85	Male	NA	NA	III	2	58.947	no Event	58.947	alive	Negative	ABC	high	intermediate	NA	Achieved EFS24
SPUB18324	86-90	Male	NA	NA	IV	4	22.9	Event	23.75	dead	Negative	ABC	high	intermediate	intermediate	Failed to Achieve EFS24
SPUB18337	61-65	Female	White	Non-hispanic	IV	2	59.079	no Event	59.079	alive	NA	GCB	high	intermediate	intermediate	Achieved EFS24
SPUB18342	56-60	Male	White	Non-hispanic	I	1	24.013	no Event	24.013	alive	Negative	ABC	high	intermediate	NA	Achieved EFS24
SPUB18343	71-75	Male	White	Non-hispanic	I	1	31.217	no Event	31.217	alive	Positive	GCB	high	intermediate	intermediate	Achieved EFS24
SPUB18349	56-60	Male	White	Non-hispanic	I	1	60	no Event	60	alive	NA	NA	NA	NA	NA	Achieved EFS24
SPUB18371	66-70	Male	White	Non-hispanic	I	1	58.849	no Event	58.849	alive	Negative	Unclassified	low	intermediate	intermediate	Achieved EFS24
SPUB18389	66-70	Male	White	NA	III	3	138.388	Event	138.388	dead	Negative	NA	NA	NA	NA	Achieved EFS24
SPUB18412	61-65	Male	White	Non-hispanic	IV	4	2.072	Event	6.217	alive	NA	ABC	high	intermediate	intermediate	Failed to Achieve EFS24
SPUB18416	66-70	Female	White	Non-hispanic	III	3	59.211	no Event	59.211	alive	NA	NA	NA	NA	NA	Achieved EFS24
SPUB18427	18-20	Female	White	Non-hispanic	IV	2	NA	no Event	0.164	alive	Negative	GCB	high	low	low	Achieved EFS24
SPUB18446	56-60	Female	White	Non-hispanic	IV	4	46.776	no Event	46.776	alive	Negative	ABC	high	intermediate	intermediate	Achieved EFS24
SPUB18447	66-70	Male	White	Non-hispanic	III	3	58.553	no Event	58.553	alive	Positive	GCB	high	intermediate	intermediate	Achieved EFS24
SPUB18539	81-85	Male	NA	NA	III	3	40.724	Event	40.724	dead	NA	Unclassified	high	intermediate	intermediate	Achieved EFS24
SPUB18548	66-70	Female	White	Non-hispanic	IV	4	42.171	no Event	42.171	alive	Negative	ABC	high	intermediate	intermediate	Achieved EFS24
SPUB18551	76-80	Male	White	Non-hispanic	IV	3	3.421	Event	3.421	dead	NA	GCB	NA	NA	NA	Failed to Achieve EFS24
SPUB18553	71-75	Female	White	Non-hispanic	IV	3	53.717	no Event	53.717	alive	NA	ABC	high	intermediate	intermediate	Achieved EFS24
SPUB18575	66-70	Female	White	Non-hispanic	I	1	31.25	no Event	31.25	alive	Negative	GCB	high	low	low	Achieved EFS24
SPUB18578	61-65	Male	White	Non-hispanic	II	1	51.447	no Event	51.447	alive	Negative	GCB	NA	NA	NA	Achieved EFS24
SPUB18588	56-60	Male	White	Non-hispanic	III	1	58.849	no Event	58.849	alive	Negative	GCB	high	intermediate	intermediate	Achieved EFS24
SPUB18595	51-55	Female	White	Non-hispanic	II	0	25.362	no Event	25.362	alive	Negative	GCB	high	low	low	Achieved EFS24
SPUB18611	26-30	Female	White	Non-hispanic	II	2	9.211	Event	22.697	dead	Negative	GCB	low	intermediate	intermediate	Failed to Achieve EFS24
SPUB18620	81-85	Male	White	Non-hispanic	IV	3	8.684	Event	11.283	dead	Negative	ABC	low	high	high/ARID1A	Failed to Achieve EFS24
SPUB18627	86-90	Male	White	Non-hispanic	III	2	46.809	no Event	46.809	alive	NA	GCB	high	intermediate	NA	Achieved EFS24
SPUB18705	61-65	Male	White	Non-hispanic	II	3	47.27	no Event	47.27	alive	Positive	GCB	low	intermediate	NA	Achieved EFS24
SPUB18706	66-70	Female	White	Non-hispanic	II	2	52.993	no Event	52.993	alive	NA	ABC	high	intermediate	intermediate	Achieved EFS24
SPUB18713	51-55	Female	White	Non-hispanic	II	0	47.895	no Event	47.895	alive	Negative	GCB	high	intermediate	intermediate	Achieved EFS24
SPUB18729	76-80	Male	White	Non-hispanic	IV	5	47.171	no Event	47.171	alive	Negative	ABC	high	intermediate	intermediate	Achieved EFS24
SPUB18733	51-55	Male	White	Non-hispanic	I	0	179.178	no Event	179.178	alive	NA	NA	NA	NA	NA	Achieved EFS24
SPUB18757	91-95	Male	White	Non-hispanic	IV	3	3.059	Event	3.059	dead	Negative	ABC	NA	NA	NA	Failed to Achieve EFS24
SPUB18763	51-55	Female	White	Non-hispanic	IV	2	46.842	no Event	46.842	alive	Negative	GCB	high	low	low	Achieved EFS24
SPUB18792	71-75	Male	NA	NA	IV	3	44.474	no Event	44.474	alive	Negative	GCB	high	intermediate	intermediate	Achieved EFS24
SPUB18800	61-65	Male	White	Non-hispanic	II	2	144.868	no Event	144.868	alive	Negative	ABC	NA	NA	NA	Achieved EFS24
SPUB18815	76-80	Male	NA	Non-hispanic	IV	3	10.888	Event	23.2	dead	Negative	ABC	high	intermediate	intermediate	Failed to Achieve EFS24
SPUB18827	66-70	Male	White	Non-hispanic	I	1	46.908	no Event	46.908	alive	Negative	GCB	high	intermediate	intermediate	Achieved EFS24
SPUB18840	51-55	Male	White	Non-hispanic	I	0	47.204	no Event	47.204	alive	Negative	GCB	high	intermediate	intermediate	Achieved EFS24
SPUB18847	61-65	Male	White	Non-hispanic	II	1	47.007	no Event	47.007	alive	Negative	GCB	low	intermediate	intermediate	Achieved EFS24
SPUB18860	18-20	Male	White	Non-hispanic	II	0	20.526	Event	32.763	alive	Negative	Unclassified	high	low	low	Failed to Achieve EFS24
SPUB18864	66-70	Male	White	Non-hispanic	I	1	46.875	no Event	46.875	alive	Negative	GCB	NA	NA	NA	Achieved EFS24
SPUB18872	76-80	Male	NA	NA	I	2	46.974	no Event	46.974	alive	Negative	Unclassified	high	intermediate	intermediate	Achieved EFS24
SPUB18878	56-60	Male	White	Non-hispanic	II	2	30.132	no Event	30.132	alive	Negative	ABC	high	intermediate	intermediate	Achieved EFS24
SPUB18947	66-70	Male	White	Non-hispanic	II	1	47.928	no Event	47.928	alive	Negative	Unclassified	high	low	low	Achieved EFS24
SPUB18976	76-80	Female	White	Non-hispanic	II	1	24.342	Event	46.974	alive	Negative	ABC	low	intermediate	intermediate	Achieved EFS24
SPUB18985	56-60	Female	NA	NA	III	1	46.776	no Event	46.776	alive	Negative	ABC	low	intermediate	intermediate	Achieved EFS24
SPUB19004	46-50	Male	White	Non-hispanic	II	0	46.941	no Event	46.941	alive	Negative	NA	NA	NA	NA	Achieved EFS24
SPUB19005	71-75	Female	White	Non-hispanic	III	3	5.066	Event	15.921	dead	Positive	ABC	low	intermediate	intermediate	Failed to Achieve EFS24
RPUB627035	46-50	Male	NA	NA	II	0	23.6531	Event	23.6531	dead	NA	GCB	NA	NA	NA	Achieved EFS24
SPUB19196	76-80	Female	White	Non-hispanic	III	3	45.428	Event	45.428	dead	NA	GCB	low	intermediate	intermediate	Achieved EFS24
RPUB629741	76-80	Male	NA	NA	IV	3	24.5401	Event	24.5401	dead	NA	GCB	NA	NA	NA	Achieved EFS24
RPUB632644	51-55	Male	NA	NA	III	2	36.2352	Event	36.2352	dead	NA	GCB	NA	NA	NA	Achieved EFS24
SPUB19213	61-65	Female	White	Non-hispanic	III	2	26.678	Event	81.25	dead	Negative	GCB	low	intermediate	intermediate	Achieved EFS24
SPUB19242	66-70	Male	White	Non-hispanic	IV	4	5.066	Event	8.289	dead	NA	ABC	low	high	high/ARID1A	Failed to Achieve EFS24
SPUB19254	61-65	Male	White	Non-hispanic	IV	3	0.822	Event	7.336	dead	NA	ABC	NA	NA	NA	Failed to Achieve EFS24
SPUB19284	51-55	Male	White	Non-hispanic	I	0	150.263	no Event	150.263	alive	Negative	GCB	high	intermediate	intermediate	Achieved EFS24
SPUB19288	41-45	Male	White	Non-hispanic	II	1	168.158	no Event	168.158	alive	NA	NA	NA	NA	NA	Achieved EFS24
SPUB19861	76-80	Male	NA	NA	II	1	29.3035	Event	29.3035	alive	NA	GCB	NA	NA	NA	Achieved EFS24
SPUB27612	56-60	Male	NA	NA	IV	2	56.8003	Event	56.8003	dead	NA	Unclassified	NA	NA	NA	Achieved EFS24
SPUB27611	61-65	Female	NA	NA	IV	4	47.339	Event	47.339	dead	NA	GCB	NA	NA	NA	Achieved EFS24
