# Supplementary material for: Multiomic analysis identifies a high-risk signature that predicts early clinical failure in DLBCL
Source: Blood Cancer J. 2024 Jun 20;14(1):100. doi: 10.1038/s41408-024-01080-0 (PMC11189905; doi:10.1038/s41408-024-01080-0)
Supplement: Supplementary file 3 — Table S2 [file 41408_2024_1080_MOESM3_ESM.xlsx]

## Sheet: Table S2 Driver Gene List
Hugo Symbol	Included in Lasso Model
KMT2D	Yes
TP53	Yes
CREBBP	Yes
SOCS1	Yes
BCL2	Yes
RELN	Yes
BTG1	Yes
MEF2B	Yes
ARID1A	Yes
BCL7A	Yes
BIRC6	Yes
PRDM1	Yes
FOXO1	Yes
SPEN	Yes
TBL1XR1	Yes
CCND3	Yes
PTPRD	Yes
CD70	Yes
IRF4	Yes
MPEG1	Yes
ZNF292	Yes
MYD88	Yes, MYD88 L265P
IGLL5	No
LRP1B	No
CARD11	No
HIST1H1E	No
TNFRSF14	No
DUSP2	No
B2M	No
SGK1	No
EZH2	No
PIM1	No
GNA13	No
EP300	No
IRF8	No
EBF1	No
TET2	No
CD79B	No
ZFHX3	No
NFKBIE	No
HIST1H1C	No
ZFP36L1	No
OSBPL10	No
DTX1	No
CD58	No
BTG2	No
NOTCH2	No
TNFAIP3	No
BCL6	No
HIST1H1D	No
KLHL6	No
TRRAP	No
TOX	No
VPS13B	No
PAX5	No
SETD1B	No
ATR	No
CELSR2	No
ETV6	No
TMEM30A	No
CIITA	No
S1PR2	No
CBLB	No
HLA-B	No
POU2F2	No
STAT3	No
LTB	No
MTOR	No
LAMA5	No
BTK	No
DICER1	No
ZFAT	No
FAS	No
CHD8	No
BCR	No
NFKBIA	No
ZEB2	No
ARID1B	No
SMARCA4	No
TMSB4X	No
FOXC1	No
HNF1B	No
MSH6	No
MYC	No
NF1	No
UBR5	No
IKZF3	No
NOL9	No
MGA	No
ZNF608	No
BRAF	No
CHD1	No
TLN2	No
STAT6	No
BCL11A	No
GNAI2	No
SF3B1	No
ARID5B	No
DDX3X	No
PTPRK	No
PARD3	No
HIST1H1B	No
HVCN1	No
MYBPC2	No
ATM	No
FUBP1	No
HNRNPU	No
HLA-DMB	No
WEE1	No
INO80	No
JUNB	No
SETD2	No
SETD5	No
KLF2	No
UBE2A	No
PTPN6	No
XPO1	No
GRHPR	No
NOTCH1	No
TRIP12	No
JAK1	No
NCOR1	No
RRAGC	No
CD274	No
POU2AF1	No
PRKCB	No
ZNF423	No
IL16	No
ANKRD17	No
MCL1	No
RB1	No
DDX6	No
LRIG3	No
PLCG2	No
KRAS	No
RHOA	No
HLA-C	No
SIN3A	No
KLHL14	No
GPC5	No
MECOM	No
PCM1	No
BLM	No
CXCR4	No
HIST1H2AM	No
NAV1	No
NLRP8	No
PDE4DIP	No
TAP1	No
PIK3CD	No
TBX22	No
FLT4	No
ETS1	No
HIST1H2BK	No
ACTB	No
CD83	No
PTEN	No
GRB2	No
HIST1H3B	No
HLA-A	No
PIM2	No
FOXP1	No
MARK1	No
MSH2	No
RARA	No
TAF1	No
ACTG1	No
SWAP70	No
BCL10	No
YY1	No
ZC3H12A	No
CHST2	No
KLHL21	No
CDC73	No
FBXW7	No
GNAS	No
PHF6	No
KIT	No
PLCG1	No
SCRIB	No
TRAF3	No
REL	No
HIST1H2AC	No
BTBD3	No
DCAF6	No
GOLGA5	No
JAK3	No
MAP2K1	No
MAP4K4	No
NFKB2	No
PIK3R1	No
ZBTB7A	No
PTPN14	No
DDR2	No
NFKBIZ	No
HIST1H2BC	No
EEF1A1	No
IL6	No
TLR2	No
CXCR5	No
PAPOLG	No
DNMT3A	No
HNRNPD	No
IKBKB	No
KCMF1	No
RUNX1	No
SYK	No
TCL1A	No
WAC	No
ZFX	No
NCOR2	No
IKZF1	No
PTPN1	No
P2RY8	No
CUL4B	No
MAML2	No
COQ7	No
HLA-DMA	No
CDKN2A	No
HASPIN	No
CD22	No
DDX10	No
LIN54	No
MAGT1	No
MYB	No
STAT5B	No
TIPARP	No
BIRC3	No
ABL1	No
CD79A	No
FUS	No
JAK2	No
NRAS	No
HIST2H2BE	No
LYN	No
PPP1R9B	No
CASP8	No
HRAS	No
MET	No
TGFBR2	No
FLT3	No
IDH1	No
SH2B3	No
TCF3	No
MDM2	No
PRPS1	No
CALR	No
CAMK2D	No
CTNNB1	No
FHIT	No
FIP1L1	No
PIK3CA	No
CRIP1	No
FUT5	No
BCL2L11	No
CHEK2	No
IDH2	No
MYOD1	No
PTPN11	No
CCL4	No
NANOG	No
RAD9A	No
SMEK1	No
FAM5C	No
MLL3	No
WHSC1	No
CCND1	No
KMT2C	No
USP6	No
U2AF1	No
