# Supplementary material for: Multiomic analysis identifies a high-risk signature that predicts early clinical failure in DLBCL
Source: Blood Cancer J. 2024 Jun 20;14(1):100. doi: 10.1038/s41408-024-01080-0 (PMC11189905; doi:10.1038/s41408-024-01080-0)
Supplement: Supplementary file 4 — Table S3 [file 41408_2024_1080_MOESM4_ESM.xlsx]

## Sheet: Table S3 WGCNA Modules
Ensembl Gene ID	Gene Name	Module Membership
ENSG00000005981	ASB4	greenyellow
ENSG00000130045	NXNL2	greenyellow
ENSG00000132286	TIMM10B	greenyellow
ENSG00000141665	FBXO15	greenyellow
ENSG00000144644	GADL1	greenyellow
ENSG00000151338	MIPOL1	greenyellow
ENSG00000153292	ADGRF1	greenyellow
ENSG00000156968	MPV17L	greenyellow
ENSG00000163633	C4orf36	greenyellow
ENSG00000165805	C12orf50	greenyellow
ENSG00000167080	B4GALNT2	greenyellow
ENSG00000172000	ZNF556	greenyellow
ENSG00000173212	MAB21L3	greenyellow
ENSG00000174749	FAM241A	greenyellow
ENSG00000177238	TRIM72	greenyellow
ENSG00000177576	C18orf32	greenyellow
ENSG00000181458	TMEM45A	greenyellow
ENSG00000186329	TMEM212	greenyellow
ENSG00000197140	ADAM32	greenyellow
ENSG00000198695	MT-ND6	greenyellow
ENSG00000198712	MT-CO2	greenyellow
ENSG00000198727	MT-CYB	greenyellow
ENSG00000198763	MT-ND2	greenyellow
ENSG00000198786	MT-ND5	greenyellow
ENSG00000198804	MT-CO1	greenyellow
ENSG00000198840	MT-ND3	greenyellow
ENSG00000198886	MT-ND4	greenyellow
ENSG00000198888	MT-ND1	greenyellow
ENSG00000198899	MT-ATP6	greenyellow
ENSG00000198938	MT-CO3	greenyellow
ENSG00000212907	MT-ND4L	greenyellow
ENSG00000215912	TTC34	greenyellow
ENSG00000228253	MT-ATP8	greenyellow
ENSG00000237515	SHISA9	greenyellow
ENSG00000259040	BLOC1S5-TXNDC5	greenyellow
ENSG00000273274	ZBTB8B	greenyellow
ENSG00000278129	ZNF8	greenyellow
ENSG00000033170	FUT8	cyan
ENSG00000079263	SP140	cyan
ENSG00000102096	PIM2	cyan
ENSG00000102221	JADE3	cyan
ENSG00000117280	RAB29	cyan
ENSG00000131370	SH3BP5	cyan
ENSG00000137193	PIM1	cyan
ENSG00000137265	IRF4	cyan
ENSG00000144791	LIMD1	cyan
ENSG00000156127	BATF	cyan
ENSG00000166394	CYB5R2	cyan
ENSG00000179361	ARID3B	cyan
ENSG00000187045	TMPRSS6	cyan
ENSG00000187595	ZNF385C	cyan
ENSG00000196396	PTPN1	cyan
ENSG00000214860	EVPLL	cyan
ENSG00000240505	TNFRSF13B	cyan
ENSG00000008282	SYPL1	pink
ENSG00000012124	CD22	pink
ENSG00000028203	VEZT	pink
ENSG00000035720	STAP1	pink
ENSG00000058091	CDK14	pink
ENSG00000066923	STAG3	pink
ENSG00000070882	OSBPL3	pink
ENSG00000071909	MYO3B	pink
ENSG00000076513	ANKRD13A	pink
ENSG00000077044	DGKD	pink
ENSG00000077232	DNAJC10	pink
ENSG00000081853	PCDHGA2	pink
ENSG00000085719	CPNE3	pink
ENSG00000087095	NLK	pink
ENSG00000090661	CERS4	pink
ENSG00000091490	SEL1L3	pink
ENSG00000099840	IZUMO4	pink
ENSG00000100580	TMED8	pink
ENSG00000105339	DENND3	pink
ENSG00000105851	PIK3CG	pink
ENSG00000105997	HOXA3	pink
ENSG00000107104	KANK1	pink
ENSG00000107719	PALD1	pink
ENSG00000108021	TASOR2	pink
ENSG00000109339	MAPK10	pink
ENSG00000113916	BCL6	pink
ENSG00000116478	HDAC1	pink
ENSG00000118308	IRAG2	pink
ENSG00000119408	NEK6	pink
ENSG00000120899	PTK2B	pink
ENSG00000122035	RASL11A	pink
ENSG00000122224	LY9	pink
ENSG00000122547	EEPD1	pink
ENSG00000123352	SPATS2	pink
ENSG00000124097	HMGB1P1	pink
ENSG00000124177	CHD6	pink
ENSG00000124406	ATP8A1	pink
ENSG00000128218	VPREB3	pink
ENSG00000128563	PRKRIP1	pink
ENSG00000130787	HIP1R	pink
ENSG00000131378	RFTN1	pink
ENSG00000133789	SWAP70	pink
ENSG00000133818	RRAS2	pink
ENSG00000133985	TTC9	pink
ENSG00000134072	CAMK1	pink
ENSG00000135144	DTX1	pink
ENSG00000136237	RAPGEF5	pink
ENSG00000137642	SORL1	pink
ENSG00000140009	ESR2	pink
ENSG00000140398	NEIL1	pink
ENSG00000140506	LMAN1L	pink
ENSG00000140995	DEF8	pink
ENSG00000141127	PRPSAP2	pink
ENSG00000141959	PFKL	pink
ENSG00000143353	LYPLAL1	pink
ENSG00000143772	ITPKB	pink
ENSG00000144560	VGLL4	pink
ENSG00000144868	TMEM108	pink
ENSG00000145088	EAF2	pink
ENSG00000145103	ILDR1	pink
ENSG00000145687	SSBP2	pink
ENSG00000145708	CRHBP	pink
ENSG00000146215	CRIP3	pink
ENSG00000147010	SH3KBP1	pink
ENSG00000147905	ZCCHC7	pink
ENSG00000148429	USP6NL	pink
ENSG00000149346	SLX4IP	pink
ENSG00000149639	SOGA1	pink
ENSG00000151746	BICD1	pink
ENSG00000153060	TEKT5	pink
ENSG00000155966	AFF2	pink
ENSG00000157483	MYO1E	pink
ENSG00000157734	SNX22	pink
ENSG00000158321	AUTS2	pink
ENSG00000158486	DNAH3	pink
ENSG00000159958	TNFRSF13C	pink
ENSG00000160223	ICOSLG	pink
ENSG00000160999	SH2B2	pink
ENSG00000162813	BPNT1	pink
ENSG00000163006	CCDC138	pink
ENSG00000163689	CFAP20DC	pink
ENSG00000164330	EBF1	pink
ENSG00000165661	QSOX2	pink
ENSG00000165810	BTNL9	pink
ENSG00000166398	GARRE1	pink
ENSG00000166432	ZMAT1	pink
ENSG00000166578	IQCD	pink
ENSG00000167106	FAM102A	pink
ENSG00000168067	MAP4K2	pink
ENSG00000168916	ZNF608	pink
ENSG00000170054	SERPINA9	pink
ENSG00000170430	MGMT	pink
ENSG00000170819	BFSP2	pink
ENSG00000170962	PDGFD	pink
ENSG00000170967	DDI1	pink
ENSG00000171467	ZNF318	pink
ENSG00000171634	BPTF	pink
ENSG00000171643	S100Z	pink
ENSG00000171989	LDHAL6B	pink
ENSG00000172671	ZFAND4	pink
ENSG00000173273	TNKS	pink
ENSG00000175130	MARCKSL1	pink
ENSG00000175895	PLEKHF2	pink
ENSG00000176927	EFCAB5	pink
ENSG00000177570	SAMD12	pink
ENSG00000180263	FGD6	pink
ENSG00000180626	ZNF594	pink
ENSG00000181690	PLAG1	pink
ENSG00000182162	P2RY8	pink
ENSG00000183624	HMCES	pink
ENSG00000183960	KCNH8	pink
ENSG00000185436	IFNLR1	pink
ENSG00000185658	BRWD1	pink
ENSG00000185697	MYBL1	pink
ENSG00000186815	TPCN1	pink
ENSG00000187792	ZNF70	pink
ENSG00000189233	NUGGC	pink
ENSG00000196372	ASB13	pink
ENSG00000196549	MME	pink
ENSG00000196782	MAML3	pink
ENSG00000198169	ZNF251	pink
ENSG00000198369	SPRED2	pink
ENSG00000198846	TOX	pink
ENSG00000204956	PCDHGA1	pink
ENSG00000205581	HMGN1	pink
ENSG00000213918	DNASE1	pink
ENSG00000221968	FADS3	pink
ENSG00000234719	NPIPB2	pink
ENSG00000240184	PCDHGC3	pink
ENSG00000240764	PCDHGC5	pink
ENSG00000242419	PCDHGC4	pink
ENSG00000253159	PCDHGA12	pink
ENSG00000253305	PCDHGB6	pink
ENSG00000253485	PCDHGA5	pink
ENSG00000253537	PCDHGA7	pink
ENSG00000253731	PCDHGA6	pink
ENSG00000253767	PCDHGA8	pink
ENSG00000253846	PCDHGA10	pink
ENSG00000253873	PCDHGA11	pink
ENSG00000253910	PCDHGB2	pink
ENSG00000253953	PCDHGB4	pink
ENSG00000254122	PCDHGB7	pink
ENSG00000254206	NPIPB11	pink
ENSG00000254221	PCDHGB1	pink
ENSG00000254245	PCDHGA3	pink
ENSG00000257923	CUX1	pink
ENSG00000261934	PCDHGA9	pink
ENSG00000262209	PCDHGB3	pink
ENSG00000262576	PCDHGA4	pink
ENSG00000267534	S1PR2	pink
ENSG00000275342	PRAG1	pink
ENSG00000276547	PCDHGB5	pink
