# Supplementary material for: Multiomic analysis identifies a high-risk signature that predicts early clinical failure in DLBCL
Source: Blood Cancer J. 2024 Jun 20;14(1):100. doi: 10.1038/s41408-024-01080-0 (PMC11189905; doi:10.1038/s41408-024-01080-0)
Supplement: Supplementary file 5 — Table S4 [file 41408_2024_1080_MOESM5_ESM.xlsx]

## Sheet: Table S4 High Risk Genes
Ensembl Gene ID	Gene Name	Expression Direction	Source
ENSG00000004478	FKBP4	up	DGE
ENSG00000008394	MGST1	up	DGE
ENSG00000009950	MLXIPL	up	DGE
ENSG00000011021	CLCN6	up	DGE
ENSG00000012779	ALOX5	up	DGE
ENSG00000023839	ABCC2	up	DGE
ENSG00000025423	HSD17B6	up	DGE
ENSG00000047346	ATOSA	up	DGE
ENSG00000048028	USP28	up	DGE
ENSG00000055609	KMT2C	up	DGE
ENSG00000055955	ITIH4	up	DGE
ENSG00000055957	ITIH1	up	DGE
ENSG00000061656	SPAG4	up	DGE
ENSG00000064933	PMS1	up	DGE
ENSG00000065665	SEC61A2	up	DGE
ENSG00000066422	ZBTB11	up	DGE
ENSG00000066651	TRMT11	up	DGE
ENSG00000070882	OSBPL3	up	DGE
ENSG00000075826	SEC31B	up	DGE
ENSG00000076108	BAZ2A	up	DGE
ENSG00000076685	NT5C2	up	DGE
ENSG00000078043	PIAS2	up	DGE
ENSG00000078070	MCCC1	up	DGE
ENSG00000078403	MLLT10	up	DGE
ENSG00000080618	CPB2	up	DGE
ENSG00000081014	AP4E1	up	DGE
ENSG00000081721	DUSP12	up	DGE
ENSG00000081760	AACS	up	DGE
ENSG00000081923	ATP8B1	up	DGE
ENSG00000084674	APOB	up	DGE
ENSG00000084710	EFR3B	up	DGE
ENSG00000086102	NFX1	up	DGE
ENSG00000090539	CHRD	up	DGE
ENSG00000091181	IL5RA	up	DGE
ENSG00000091513	TF	up	DGE
ENSG00000100024	UPB1	up	DGE
ENSG00000100354	TNRC6B	up	DGE
ENSG00000100557	CCDC198	up	DGE
ENSG00000101544	ADNP2	up	DGE
ENSG00000101596	SMCHD1	up	DGE
ENSG00000101751	POLI	up	DGE
ENSG00000105072	C19orf44	up	DGE
ENSG00000105409	ATP1A3	up	DGE
ENSG00000105697	HAMP	up	DGE
ENSG00000106327	TFR2	up	DGE
ENSG00000106804	C5	up	DGE
ENSG00000107036	RIC1	up	DGE
ENSG00000107077	KDM4C	up	DGE
ENSG00000109072	VTN	up	DGE
ENSG00000110169	HPX	up	DGE
ENSG00000111664	GNB3	up	DGE
ENSG00000111666	CHPT1	up	DGE
ENSG00000112159	MDN1	up	DGE
ENSG00000112290	WASF1	up	DGE
ENSG00000112320	SOBP	up	DGE
ENSG00000112983	BRD8	up	DGE
ENSG00000113595	TRIM23	up	DGE
ENSG00000113790	EHHADH	up	DGE
ENSG00000113889	KNG1	up	DGE
ENSG00000114446	IFT57	up	DGE
ENSG00000115368	WDR75	up	DGE
ENSG00000115419	GLS	up	DGE
ENSG00000115524	SF3B1	up	DGE
ENSG00000115718	PROC	up	DGE
ENSG00000116690	PRG4	up	DGE
ENSG00000117500	TMED5	up	DGE
ENSG00000117616	RSRP1	up	DGE
ENSG00000118514	ALDH8A1	up	DGE
ENSG00000118520	ARG1	up	DGE
ENSG00000119522	DENND1A	up	DGE
ENSG00000119596	YLPM1	up	DGE
ENSG00000119638	NEK9	up	DGE
ENSG00000120008	WDR11	up	DGE
ENSG00000120053	GOT1	up	DGE
ENSG00000120948	TARDBP	up	DGE
ENSG00000121410	A1BG	up	DGE
ENSG00000122194	PLG	up	DGE
ENSG00000122435	TRMT13	up	DGE
ENSG00000122481	RWDD3	up	DGE
ENSG00000123552	USP45	up	DGE
ENSG00000124193	SRSF6	up	DGE
ENSG00000125551	PLGLB2	up	DGE
ENSG00000126070	AGO3	up	DGE
ENSG00000126231	PROZ	up	DGE
ENSG00000127241	MASP1	up	DGE
ENSG00000127995	CASD1	up	DGE
ENSG00000128059	PPAT	up	DGE
ENSG00000128654	MTX2	up	DGE
ENSG00000128829	EIF2AK4	up	DGE
ENSG00000129292	PHF20L1	up	DGE
ENSG00000130348	QRSL1	up	DGE
ENSG00000130649	CYP2E1	up	DGE
ENSG00000131051	RBM39	up	DGE
ENSG00000132185	FCRLA	up	DGE
ENSG00000132541	RIDA	up	DGE
ENSG00000132704	FCRL2	up	DGE
ENSG00000132837	DMGDH	up	DGE
ENSG00000132840	BHMT2	up	DGE
ENSG00000132855	ANGPTL3	up	DGE
ENSG00000134255	CEPT1	up	DGE
ENSG00000134440	NARS1	up	DGE
ENSG00000134452	FBH1	up	DGE
ENSG00000134744	TUT4	up	DGE
ENSG00000134815	DHX34	up	DGE
ENSG00000134905	CARS2	up	DGE
ENSG00000135069	PSAT1	up	DGE
ENSG00000135473	PAN2	up	DGE
ENSG00000135763	URB2	up	DGE
ENSG00000136051	WASHC4	up	DGE
ENSG00000136144	RCBTB1	up	DGE
ENSG00000137393	RNF144B	up	DGE
ENSG00000137764	MAP2K5	up	DGE
ENSG00000138115	CYP2C8	up	DGE
ENSG00000138356	AOX1	up	DGE
ENSG00000138698	RAP1GDS1	up	DGE
ENSG00000138709	LARP1B	up	DGE
ENSG00000139209	SLC38A4	up	DGE
ENSG00000139344	AMDHD1	up	DGE
ENSG00000139697	SBNO1	up	DGE
ENSG00000139737	SLAIN1	up	DGE
ENSG00000140093	SERPINA10	up	DGE
ENSG00000140263	SORD	up	DGE
ENSG00000140265	ZSCAN29	up	DGE
ENSG00000140992	PDPK1	up	DGE
ENSG00000141098	GFOD2	up	DGE
ENSG00000141505	ASGR1	up	DGE
ENSG00000141562	NARF	up	DGE
ENSG00000144468	RHBDD1	up	DGE
ENSG00000144645	OSBPL10	up	DGE
ENSG00000144815	NXPE3	up	DGE
ENSG00000144908	ALDH1L1	up	DGE
ENSG00000145348	TBCK	up	DGE
ENSG00000145375	SPATA5	up	DGE
ENSG00000147421	HMBOX1	up	DGE
ENSG00000147647	DPYS	up	DGE
ENSG00000148584	A1CF	up	DGE
ENSG00000149346	SLX4IP	up	DGE
ENSG00000150593	PDCD4	up	DGE
ENSG00000151655	ITIH2	up	DGE
ENSG00000152242	C18orf25	up	DGE
ENSG00000152430	BOLL	up	DGE
ENSG00000152457	DCLRE1C	up	DGE
ENSG00000153086	ACMSD	up	DGE
ENSG00000153291	SLC25A27	up	DGE
ENSG00000153944	MSI2	up	DGE
ENSG00000154743	TSEN2	up	DGE
ENSG00000155886	SLC24A2	up	DGE
ENSG00000156958	GALK2	up	DGE
ENSG00000157106	SMG1	up	DGE
ENSG00000158104	HPD	up	DGE
ENSG00000158201	ABHD3	up	DGE
ENSG00000158850	B4GALT3	up	DGE
ENSG00000158874	APOA2	up	DGE
ENSG00000159423	ALDH4A1	up	DGE
ENSG00000160049	DFFA	up	DGE
ENSG00000162267	ITIH3	up	DGE
ENSG00000162408	NOL9	up	DGE
ENSG00000162600	OMA1	up	DGE
ENSG00000162869	PPP1R21	up	DGE
ENSG00000163040	CCDC74A	up	DGE
ENSG00000163220	S100A9	up	DGE
ENSG00000163554	SPTA1	up	DGE
ENSG00000163635	ATXN7	up	DGE
ENSG00000164068	RNF123	up	DGE
ENSG00000164070	HSPA4L	up	DGE
ENSG00000164344	KLKB1	up	DGE
ENSG00000164347	GFM2	up	DGE
ENSG00000164941	INTS8	up	DGE
ENSG00000165185	KIAA1958	up	DGE
ENSG00000165548	TMEM63C	up	DGE
ENSG00000166123	GPT2	up	DGE
ENSG00000166840	GLYATL1	up	DGE
ENSG00000167216	KATNAL2	up	DGE
ENSG00000167220	HDHD2	up	DGE
ENSG00000167315	ACAA2	up	DGE
ENSG00000167711	SERPINF2	up	DGE
ENSG00000168016	TRANK1	up	DGE
ENSG00000168026	TTC21A	up	DGE
ENSG00000168152	THAP9	up	DGE
ENSG00000169087	HSPBAP1	up	DGE
ENSG00000169962	TAS1R3	up	DGE
ENSG00000170396	ZNF804A	up	DGE
ENSG00000170448	NFXL1	up	DGE
ENSG00000171016	PYGO1	up	DGE
ENSG00000171759	PAH	up	DGE
ENSG00000171763	SPATA5L1	up	DGE
ENSG00000171988	JMJD1C	up	DGE
ENSG00000172766	NAA16	up	DGE
ENSG00000173210	ABLIM3	up	DGE
ENSG00000173531	MST1	up	DGE
ENSG00000173715	C11orf80	up	DGE
ENSG00000174173	TRMT10C	up	DGE
ENSG00000174197	MGA	up	DGE
ENSG00000175003	SLC22A1	up	DGE
ENSG00000177192	PUS1	up	DGE
ENSG00000180210	F2	up	DGE
ENSG00000180357	ZNF609	up	DGE
ENSG00000181626	ANKRD62	up	DGE
ENSG00000182022	CHST15	up	DGE
ENSG00000182504	CEP97	up	DGE
ENSG00000183317	EPHA10	up	DGE
ENSG00000183549	ACSM5	up	DGE
ENSG00000184226	PCDH9	up	DGE
ENSG00000186395	KRT10	up	DGE
ENSG00000186648	CARMIL3	up	DGE
ENSG00000187522	HSPA14	up	DGE
ENSG00000187758	ADH1A	up	DGE
ENSG00000187815	ZFP69	up	DGE
ENSG00000188130	MAPK12	up	DGE
ENSG00000196136	SERPINA3	up	DGE
ENSG00000197102	DYNC1H1	up	DGE
ENSG00000197157	SND1	up	DGE
ENSG00000197249	SERPINA1	up	DGE
ENSG00000197312	DDI2	up	DGE
ENSG00000198099	ADH4	up	DGE
ENSG00000198276	UCKL1	up	DGE
ENSG00000198718	TOGARAM1	up	DGE
ENSG00000198771	RCSD1	up	DGE
ENSG00000203880	PCMTD2	up	DGE
ENSG00000203989	RHOXF2B	up	DGE
ENSG00000204859	ZBTB48	up	DGE
ENSG00000205403	CFI	up	DGE
ENSG00000214274	ANG	up	DGE
ENSG00000224389	C4B	up	DGE
ENSG00000224916	APOC4-APOC2	up	DGE
ENSG00000225526	MKRN2OS	up	DGE
ENSG00000228278	ORM2	up	DGE
ENSG00000229314	ORM1	up	DGE
ENSG00000234906	APOC2	up	DGE
ENSG00000239998	LILRA2	up	DGE
ENSG00000240563	L1TD1	up	DGE
ENSG00000241058	NSUN6	up	DGE
ENSG00000242265	PEG10	up	DGE
ENSG00000244414	CFHR1	up	DGE
ENSG00000250479	CHCHD10	up	DGE
ENSG00000254979	H0YCF1	up	DGE
ENSG00000255974	CYP2A6	up	DGE
ENSG00000256525	POLG2	up	DGE
ENSG00000257017	HP	up	DGE
ENSG00000258890	CEP95	up	DGE
ENSG00000261147	H3BSA7	up	DGE
ENSG00000275553	ELOA3CP	up	DGE
ENSG00000278540	ACACA	up	DGE
ENSG00000013588	GPRC5A	down	DGE
ENSG00000042832	TG	down	DGE
ENSG00000066629	EML1	down	DGE
ENSG00000076356	PLXNA2	down	DGE
ENSG00000077150	NFKB2	down	DGE
ENSG00000077782	FGFR1	down	DGE
ENSG00000078269	SYNJ2	down	DGE
ENSG00000079482	OPHN1	down	DGE
ENSG00000082175	PGR	down	DGE
ENSG00000083857	FAT1	down	DGE
ENSG00000088756	ARHGAP28	down	DGE
ENSG00000100345	MYH9	down	DGE
ENSG00000101665	SMAD7	down	DGE
ENSG00000103145	HCFC1R1	down	DGE
ENSG00000103522	IL21R	down	DGE
ENSG00000105426	PTPRS	down	DGE
ENSG00000106819	ASPN	down	DGE
ENSG00000108669	CYTH1	down	DGE
ENSG00000109099	PMP22	down	DGE
ENSG00000111676	ATN1	down	DGE
ENSG00000111907	TPD52L1	down	DGE
ENSG00000112379	ARFGEF3	down	DGE
ENSG00000112541	PDE10A	down	DGE
ENSG00000113657	DPYSL3	down	DGE
ENSG00000115648	MLPH	down	DGE
ENSG00000115705	TPO	down	DGE
ENSG00000116117	PARD3B	down	DGE
ENSG00000116132	PRRX1	down	DGE
ENSG00000117983	MUC5B	down	DGE
ENSG00000120820	GLT8D2	down	DGE
ENSG00000121335	PRB2	down	DGE
ENSG00000122786	CALD1	down	DGE
ENSG00000124225	PMEPA1	down	DGE
ENSG00000124570	SERPINB6	down	DGE
ENSG00000125249	RAP2A	down	DGE
ENSG00000127863	TNFRSF19	down	DGE
ENSG00000128283	CDC42EP1	down	DGE
ENSG00000130340	SNX9	down	DGE
ENSG00000131620	ANO1	down	DGE
ENSG00000132470	ITGB4	down	DGE
ENSG00000134551	PRH2	down	DGE
ENSG00000134812	CBLIF	down	DGE
ENSG00000135480	KRT7	down	DGE
ENSG00000136068	FLNB	down	DGE
ENSG00000137693	YAP1	down	DGE
ENSG00000137745	MMP13	down	DGE
ENSG00000138193	PLCE1	down	DGE
ENSG00000140279	DUOX2	down	DGE
ENSG00000140416	TPM1	down	DGE
ENSG00000140937	CDH11	down	DGE
ENSG00000141934	PLPP2	down	DGE
ENSG00000142279	WTIP	down	DGE
ENSG00000142794	NBPF3	down	DGE
ENSG00000143387	CTSK	down	DGE
ENSG00000145113	MUC4	down	DGE
ENSG00000150687	PRSS23	down	DGE
ENSG00000151208	DLG5	down	DGE
ENSG00000151338	MIPOL1	down	WGCNA and DGE
ENSG00000151917	BEND6	down	DGE
ENSG00000152661	GJA1	down	DGE
ENSG00000153292	ADGRF1	down	WGCNA and DGE
ENSG00000154380	ENAH	down	DGE
ENSG00000156103	MMP16	down	DGE
ENSG00000156968	MPV17L	down	WGCNA and DGE
ENSG00000157368	IL34	down	DGE
ENSG00000157404	KIT	down	DGE
ENSG00000157542	KCNJ6	down	DGE
ENSG00000159176	CSRP1	down	DGE
ENSG00000162390	ACOT11	down	DGE
ENSG00000162576	MXRA8	down	DGE
ENSG00000162614	NEXN	down	DGE
ENSG00000163359	COL6A3	down	DGE
ENSG00000163395	IGFN1	down	DGE
ENSG00000164066	INTU	down	DGE
ENSG00000165105	RASEF	down	DGE
ENSG00000165125	TRPV6	down	DGE
ENSG00000165323	FAT3	down	DGE
ENSG00000165805	C12orf50	down	WGCNA and DGE
ENSG00000166128	RAB8B	down	DGE
ENSG00000166250	CLMP	down	DGE
ENSG00000167080	B4GALNT2	down	WGCNA and DGE
ENSG00000168356	SCN11A	down	DGE
ENSG00000169436	COL22A1	down	DGE
ENSG00000169604	ANTXR1	down	DGE
ENSG00000170340	B3GNT2	down	DGE
ENSG00000172061	LRRC15	down	DGE
ENSG00000173706	HEG1	down	DGE
ENSG00000174307	PHLDA3	down	DGE
ENSG00000174749	FAM241A	down	WGCNA and DGE
ENSG00000175267	VWA3A	down	DGE
ENSG00000177614	PGBD5	down	DGE
ENSG00000179603	GRM8	down	DGE
ENSG00000182389	CACNB4	down	DGE
ENSG00000184956	MUC6	down	DGE
ENSG00000185499	MUC1	down	DGE
ENSG00000186329	TMEM212	down	WGCNA and DGE
ENSG00000186998	EMID1	down	DGE
ENSG00000187122	SLIT1	down	DGE
ENSG00000187240	DYNC2H1	down	DGE
ENSG00000196526	AFAP1	down	DGE
ENSG00000197140	ADAM32	down	WGCNA and DGE
ENSG00000197380	DACT3	down	DGE
ENSG00000197381	ADARB1	down	DGE
ENSG00000197870	PRB3	down	DGE
ENSG00000198695	MT-ND6	down	WGCNA and DGE
ENSG00000198712	MT-CO2	down	WGCNA and DGE
ENSG00000198727	MT-CYB	down	WGCNA and DGE
ENSG00000198763	MT-ND2	down	WGCNA and DGE
ENSG00000198786	MT-ND5	down	WGCNA and DGE
ENSG00000198804	MT-CO1	down	WGCNA and DGE
ENSG00000198886	MT-ND4	down	WGCNA and DGE
ENSG00000198888	MT-ND1	down	WGCNA and DGE
ENSG00000198899	MT-ATP6	down	WGCNA and DGE
ENSG00000198910	L1CAM	down	DGE
ENSG00000198938	MT-CO3	down	WGCNA and DGE
ENSG00000204967	PCDHA4	down	DGE
ENSG00000206190	ATP10A	down	DGE
ENSG00000212907	MT-ND4L	down	WGCNA and DGE
ENSG00000214944	ARHGEF28	down	DGE
ENSG00000225614	ZNF469	down	DGE
ENSG00000228253	MT-ATP8	down	WGCNA and DGE
ENSG00000230657	PRB4	down	DGE
ENSG00000231887	PRH1	down	DGE
ENSG00000237515	SHISA9	down	WGCNA and DGE
ENSG00000240038	AMY2B	down	DGE
ENSG00000242498	ARPIN	down	DGE
ENSG00000251655	PRB1	down	DGE
ENSG00000258315	C17orf49	down	DGE
ENSG00000005981	ASB4	down	WGCNA
ENSG00000130045	NXNL2	down	WGCNA
ENSG00000132286	TIMM10B	down	WGCNA
ENSG00000141665	FBXO15	down	WGCNA
ENSG00000144644	GADL1	down	WGCNA
ENSG00000163633	C4orf36	down	WGCNA
ENSG00000172000	ZNF556	down	WGCNA
ENSG00000173212	MAB21L3	down	WGCNA
ENSG00000177238	TRIM72	down	WGCNA
ENSG00000177576	C18orf32	down	WGCNA
ENSG00000181458	TMEM45A	down	WGCNA
ENSG00000198840	MT-ND3	down	WGCNA
ENSG00000215912	TTC34	down	WGCNA
ENSG00000259040	BLOC1S5-TXNDC5	down	WGCNA
ENSG00000273274	ZBTB8B	down	WGCNA
ENSG00000278129	ZNF8	down	WGCNA
