# Supplementary material for: Multiomic analysis identifies a high-risk signature that predicts early clinical failure in DLBCL
Source: Blood Cancer J. 2024 Jun 20;14(1):100. doi: 10.1038/s41408-024-01080-0 (PMC11189905; doi:10.1038/s41408-024-01080-0)
Supplement: Supplementary file 6 — Table S5 [file 41408_2024_1080_MOESM6_ESM.xlsx]

## Sheet: Table S5 Clinical Features
Characteristics	Low Risk	Intermediate Risk	High Risk	Total	P-value
	(N=45)	(N=235)	(N=41)	(N=321)
Age @ Diagnosis					0.4716
Mean (SD)	59.4 (17.32)	63.8 (12.89)	62.9 (11.51)	63.1 (13.48)
Median	63	65	62	64
IQR	46.0, 72.0	57.0, 73.0	57.0, 71.0	56.0, 73.0
Range	18.0, 90.0	22.0, 89.0	38.0, 85.0	18.0, 90.0
Gender, n (%)					0.0025
Female	29 (64.4%)	88 (37.4%)	20 (48.8%)	137 (42.7%)
Male	16 (35.6%)	147 (62.6%)	21 (51.2%)	184 (57.3%)
Cell Of Origin, n (%)					<.0001
GCB	37 (82.2%)	120 (51.1%)	15 (36.6%)	172 (53.6%)
ABC	4 (8.9%)	79 (33.6%)	24 (58.5%)	107 (33.3%)
Unclassified	4 (8.9%)	36 (15.3%)	2 (4.9%)	42 (13.1%)
TME26, n (%)					<.0001
TME Negative	7 (15.6%)	143 (60.9%)	35 (85.4%)	185 (57.6%)
TME Positive	38 (84.4%)	92 (39.1%)	6 (14.6%)	136 (42.4%)
IPI, n (%)					0.0147
0	7 (15.6%)	29 (12.3%)	2 (4.9%)	38 (11.8%)
1	15 (33.3%)	58 (24.7%)	6 (14.6%)	79 (24.6%)
2	13 (28.9%)	63 (26.8%)	10 (24.4%)	86 (26.8%)
3	9 (20.0%)	59 (25.1%)	11 (26.8%)	79 (24.6%)
4	1 (2.2%)	23 (9.8%)	9 (22.0%)	33 (10.3%)
5	0 (0.0%)	3 (1.3%)	3 (7.3%)	6 (1.9%)
LDH Group, n (%)					0.0239
Elevated	15 (33.3%)	107 (45.5%)	25 (61.0%)	147 (45.8%)
NA	1 (2.2%)	18 (7.7%)	4 (9.8%)	23 (7.2%)
Not elevated	29 (64.4%)	110 (46.8%)	12 (29.3%)	151 (47.0%)
Stage Group, n (%)					0.0211
I-II	27 (60.0%)	99 (42.1%)	10 (24.4%)	136 (42.4%)
III-IV	18 (40.0%)	135 (57.4%)	31 (75.6%)	184 (57.3%)
NA	0 (0.0%)	1 (0.4%)	0 (0.0%)	1 (0.3%)
ECOG Group, n (%)					0.0001
<2	42 (93.3%)	199 (84.7%)	24 (58.5%)	265 (82.6%)
>=2	3 (6.7%)	34 (14.5%)	17 (41.5%)	54 (16.8%)
NA	0 (0.0%)	2 (0.9%)	0 (0.0%)	2 (0.6%)
Extranodal Sites Group, n (%)					0.1357
0-1 extranodal sites	35 (77.8%)	196 (83.4%)	29 (70.7%)	260 (81.0%)
2 or more extranodal sites	10 (22.2%)	39 (16.6%)	12 (29.3%)	61 (19.0%)
Kruskal-Wallis or Chi-Square p-value
