# Supplementary material for: Multiomic analysis identifies a high-risk signature that predicts early clinical failure in DLBCL
Source: Blood Cancer J. 2024 Jun 20;14(1):100. doi: 10.1038/s41408-024-01080-0 (PMC11189905; doi:10.1038/s41408-024-01080-0)
Supplement: Supplementary file 7 — Table S6 [file 41408_2024_1080_MOESM7_ESM.xlsx]

## Sheet: Table S6 High Risk Mutations
Gene	Odds Ratio	Lower CI	Upper CI	P-Value	Frequency
TNFRSF14	0.11988	0.0121665	0.592267	0.00379208	16		Low Risk n=41 vs High Risk n=35
TP53	7.59955	1.44641	76.9233	0.00925003	12
CD58	0	0	0.930597	0.0279918	6
CREBBP	4.95959	1.12956	30.807	0.029522	13
ZFP36L1	0.124066	0.00266271	1.01133	0.0332015	9
MYD88	4.30047	0.954933	27.0398	0.0550151	12
DUSP2	0.219434	0.0214798	1.17773	0.0552969	11
IRF8	0.219434	0.0214798	1.17773	0.0552969	11
TNFAIP3	0	0	1.22137	0.0581347	5
KLHL6	0.145872	0.00308602	1.23474	0.0626678	8
BTG1	6.52024	0.678794	322.462	0.0888736	6
MYC	Inf	0.494163	Inf	0.093101	3
GRHPR	Inf	0.494163	Inf	0.093101	3
NFKBIE	0.254162	0.024519	1.40769	0.0970242	10
KMT2D	2.63842	0.76941	9.95522	0.101329	17
S1PR2	0.174907	0.00363051	1.55878	0.115786	7
NFKBIA	0.174907	0.00363051	1.55878	0.115786	7
PAX5	0	0	1.72735	0.119745	4
CD274	0	0	1.72735	0.119745	4
ARID1A	3.96336	0.648267	42.8864	0.133255	8
CD79B	5.06015	0.469908	260.026	0.174334	5
NOTCH2	5.06015	0.469908	260.026	0.174334	5
TRRAP	5.06015	0.469908	260.026	0.174334	5
CD70	5.06015	0.469908	260.026	0.174334	5
ETV6	5.06015	0.469908	260.026	0.174334	5
CBLB	0.215482	0.00435688	2.06814	0.208849	6
TBL1XR1	3.20109	0.483049	35.7959	0.237549	7
LTB	0	0	2.80145	0.244737	3
FAS	0	0	2.80145	0.244737	3
STAT6	0	0	2.80145	0.244737	3
ANKRD17	0	0	2.80145	0.244737	3
BCL7A	0.358049	0.0331112	2.18725	0.27514	8
BCL2	2.58774	0.501741	17.3471	0.287252	9
OSBPL10	2.28696	0.520596	11.7426	0.327203	11
SPEN	3.68888	0.280834	201.455	0.328904	4
PTPRD	3.68888	0.280834	201.455	0.328904	4
POU2F2	3.68888	0.280834	201.455	0.328904	4
ARID1B	3.68888	0.280834	201.455	0.328904	4
MYBPC2	3.68888	0.280834	201.455	0.328904	4
KLHL14	3.68888	0.280834	201.455	0.328904	4
TAP1	3.68888	0.280834	201.455	0.328904	4
EZH2	1.71582	0.458949	6.78209	0.388872	14
CCND3	2.4861	0.331354	29.1823	0.405242	6
ZNF292	2.4861	0.331354	29.1823	0.405242	6
SOCS1	0.440883	0.0394231	2.92028	0.441508	7
CARD11	2.09043	0.372273	14.5486	0.458667	8
EP300	2.09043	0.372273	14.5486	0.458667	8
PRDM1	2.09043	0.372273	14.5486	0.458667	8
CELSR2	2.39671	0.119818	146.401	0.59175	3
IKZF3	2.39671	0.119818	146.401	0.59175	3
GNAI2	2.39671	0.119818	146.401	0.59175	3
ARID5B	2.39671	0.119818	146.401	0.59175	3
WEE1	2.39671	0.119818	146.401	0.59175	3
IL16	2.39671	0.119818	146.401	0.59175	3
DDR2	2.39671	0.119818	146.401	0.59175	3
CIITA	0.377017	0.00690263	4.95112	0.619712	4
CHD8	0.377017	0.00690263	4.95112	0.619712	4
KLF2	0.377017	0.00690263	4.95112	0.619712	4
JAK1	0.377017	0.00690263	4.95112	0.619712	4
FOXO1	1.81363	0.195246	22.9531	0.656684	5
HIST1H1D	1.81363	0.195246	22.9531	0.656684	5
IRF4	1.81363	0.195246	22.9531	0.656684	5
BCR	1.81363	0.195246	22.9531	0.656684	5
NOL9	1.81363	0.195246	22.9531	0.656684	5
BTG2	1.62379	0.253803	11.9331	0.696819	7
TET2	0.678439	0.0976238	3.8088	0.718788	8
BCL6	0.678439	0.0976238	3.8088	0.718788	8
LRP1B	1.48178	0.338294	6.81086	0.745132	11
SGK1	0.690862	0.159331	2.70817	0.761061	13
GNA13	0.73859	0.191162	2.66114	0.773815	15
IGLL5	1.257	0.426969	3.7138	0.804877	24
HIST1H1E	1.1848	0.148224	9.47449	1	6
B2M	0.868807	0.118311	5.55926	1	7
PIM1	0.811764	0.182667	3.33637	1	12
RELN	0.868807	0.118311	5.55926	1	7
EBF1	1.1848	0.148224	9.47449	1	6
MEF2B	1.19076	0.203877	6.95782	1	8
ZFHX3	1.1848	0.148224	9.47449	1	6
DTX1	1.1848	0.148224	9.47449	1	6
BIRC6	1.19076	0.203877	6.95782	1	8
ATR	0.868807	0.118311	5.55926	1	7
TMEM30A	0.770319	0.0608987	7.15572	1	5
MTOR	1.17921	0.0813601	17.0935	1	4
LAMA5	1.17921	0.0813601	17.0935	1	4
DICER1	0.577574	0.0094537	11.5528	1	3
ZFAT	1.17921	0.0813601	17.0935	1	4
ZEB2	0.577574	0.0094537	11.5528	1	3
SMARCA4	1.17921	0.0813601	17.0935	1	4
HNF1B	1.17921	0.0813601	17.0935	1	4
UBR5	1.17921	0.0813601	17.0935	1	4
MGA	1.1848	0.148224	9.47449	1	6
BCL11A	0.577574	0.0094537	11.5528	1	3
SF3B1	1.17921	0.0813601	17.0935	1	4
DDX3X	0.577574	0.0094537	11.5528	1	3
PTPRK	1.17921	0.0813601	17.0935	1	4
HLA-DMB	0.577574	0.0094537	11.5528	1	3
SETD5	1.17921	0.0813601	17.0935	1	4
FLT4	1.17921	0.0813601	17.0935	1	4
PTEN	0.577574	0.0094537	11.5528	1	3
FOXP1	0.770319	0.0608987	7.15572	1	5
TRAF3	0.577574	0.0094537	11.5528	1	3
IKZF1	0.577574	0.0094537	11.5528	1	3
