# Supplementary material for: Multiomic analysis identifies a high-risk signature that predicts early clinical failure in DLBCL
Source: Blood Cancer J. 2024 Jun 20;14(1):100. doi: 10.1038/s41408-024-01080-0 (PMC11189905; doi:10.1038/s41408-024-01080-0)
Supplement: Supplementary file 8 — Table S7 [file 41408_2024_1080_MOESM8_ESM.xlsx]

## Sheet: Table S7 Mutation Pathway
List and Desription of Genes Used for PathwayLoad Analysis					PathwayLoad Analysis Results
Gene	Pathway Assignment	Date Source*			Pathway	# Genes in Pathway	# Affected Genes	# Mutated Samples	% Mutated Samples	Cohort	# Genes in Pathway	# Affected Genes	# Mutated Samples	% Mutated Samples	Cohort	Fold Change
BCL2	Apoptosis	Curated			Splicing	6	4	5	14.2857	High Risk	6	1	2	4.87805	Low Risk	2.92857
FAS	Apoptosis	Curated			NOTCH signaling	6	6	14	40	High Risk	6	4	7	17.0732	Low Risk	2.34286
MCL1	Apoptosis	Curated			Metabolism	10	3	9	25.7143	High Risk	10	4	6	14.6341	Low Risk	1.75714
BCL2L11	Apoptosis	PanCan Pathway			Cell cycle	17	8	19	54.2857	High Risk	17	8	15	36.5854	Low Risk	1.48381
CASP8	Apoptosis	PanCan Pathway			Apoptosis	6	3	8	22.8571	High Risk	6	3	7	17.0732	Low Risk	1.33878
TRAF3	Apoptosis	PanCan Pathway			Wnt/B-catenin signaling	8	5	8	22.8571	High Risk	8	4	7	17.0732	Low Risk	1.33878
BTG1	Cell cycle	Curated			Chromatin other	33	14	21	60	High Risk	33	19	21	51.2195	Low Risk	1.17143
CCND3	Cell cycle	Curated			RTK signaling	17	10	9	25.7143	High Risk	17	10	9	21.9512	Low Risk	1.17143
CDC73	Cell cycle	Curated			Chromatin histone modifiers	28	20	28	80	High Risk	28	18	29	70.7317	Low Risk	1.13103
FAM5C	Cell cycle	Curated			Genome integrity	16	11	17	48.5714	High Risk	16	15	18	43.9024	Low Risk	1.10635
LIN54	Cell cycle	Curated			Chromatin SWI/SNF complex	11	7	16	45.7143	High Risk	11	7	17	41.4634	Low Risk	1.10252
PIM1	Cell cycle	Curated			Immune signaling	34	18	25	71.4286	High Risk	34	20	27	65.8537	Low Risk	1.08466
PIM2	Cell cycle	Curated			Other signaling	45	23	24	68.5714	High Risk	45	22	26	63.4146	Low Risk	1.08132
RAD9A	Cell cycle	Curated			Other	41	18	22	62.8571	High Risk	41	18	24	58.5366	Low Risk	1.07381
WEE1	Cell cycle	Curated			NFKB signaling	13	7	18	51.4286	High Risk	13	9	22	53.6585	Low Risk	1.05
BTG2	Cell cycle	PanCan Pathway			Transcription factor	63	32	28	80	High Risk	63	35	35	85.3659	Low Risk	1.06
CCND1	Cell cycle	PanCan Pathway			Protein homeostasis/ubiquitination	28	10	15	42.8571	High Risk	28	12	19	46.3415	Low Risk	1.07
CDK12	Cell cycle	PanCan Pathway			TOR signaling	5	3	7	20	High Risk	5	3	9	21.9512	Low Risk	1.1
CDK4	Cell cycle	PanCan Pathway			G protein-coupled receptor signaling	7	4	11	31.4286	High Risk	7	5	16	39.0244	Low Risk	1.25
CDKN1A	Cell cycle	PanCan Pathway			RNA abundance	23	12	13	37.1429	High Risk	23	12	20	48.7805	Low Risk	1.32
CDKN1B	Cell cycle	PanCan Pathway			TGFB signaling	7	1	1	2.85714	High Risk	7	2	2	4.87805	Low Risk	1.66
CDKN2A	Cell cycle	PanCan Pathway			PI3K signaling	13	7	9	25.7143	High Risk	13	7	21	51.2195	Low Risk	1.96
RB1	Cell cycle	PanCan Pathway			JAK STAT Pathway	7	2	3	8.57143	High Risk	7	5	10	24.3902	Low Risk	2.66
CIITA	Chromatin histone modifiers	Curated			MAPK signaling	12	3	5	14.2857	High Risk	12	8	23	56.0976	Low Risk	4
EZH2	Chromatin histone modifiers	Curated
HASPIN	Chromatin histone modifiers	Curated
KDM6A	Chromatin histone modifiers	Curated
KMT2C	Chromatin histone modifiers	Curated
MLL3	Chromatin histone modifiers	Curated
NCOR2	Chromatin histone modifiers	Curated
PPP6C	Chromatin histone modifiers	Curated
SETD1B	Chromatin histone modifiers	Curated
SETD2	Chromatin histone modifiers	Curated
SETD5	Chromatin histone modifiers	Curated
TET2	Chromatin histone modifiers	Curated
TOX	Chromatin histone modifiers	Curated
TRRAP	Chromatin histone modifiers	Curated
ARID5B	Chromatin histone modifiers	PanCan Pathway
CREBBP	Chromatin histone modifiers	PanCan Pathway
EP300	Chromatin histone modifiers	PanCan Pathway
KANSL1	Chromatin histone modifiers	PanCan Pathway
KDM5C	Chromatin histone modifiers	PanCan Pathway
KMT2A	Chromatin histone modifiers	PanCan Pathway
KMT2B	Chromatin histone modifiers	PanCan Pathway
KMT2C	Chromatin histone modifiers	PanCan Pathway
KMT2D	Chromatin histone modifiers	PanCan Pathway
MEN1	Chromatin histone modifiers	PanCan Pathway
NCOR1	Chromatin histone modifiers	PanCan Pathway
NSD1	Chromatin histone modifiers	PanCan Pathway
SIN3A	Chromatin histone modifiers	PanCan Pathway
WHSC1	Chromatin histone modifiers	PanCan Pathway
ZMYM3	Chromatin histone modifiers	PanCan Pathway
ANKRD17	Chromatin other	Curated
BLM	Chromatin other	Curated
CHD1	Chromatin other	Curated
HIST1H1B	Chromatin other	Curated
HIST1H1C	Chromatin other	Curated
HIST1H1D	Chromatin other	Curated
HIST1H2AC	Chromatin other	Curated
HIST1H2AM	Chromatin other	Curated
HIST1H2BC	Chromatin other	Curated
HIST1H2BK	Chromatin other	Curated
HIST1H3B	Chromatin other	Curated
HIST2H2BE	Chromatin other	Curated
INO80	Chromatin other	Curated
MEF2B	Chromatin other	Curated
PHF6	Chromatin other	Curated
ZBTB7A	Chromatin other	Curated
ZEB2	Chromatin other	Curated
ZFAT	Chromatin other	Curated
ZFX	Chromatin other	Curated
AJUBA	Chromatin other	PanCan Pathway
ASXL1	Chromatin other	PanCan Pathway
ASXL2	Chromatin other	PanCan Pathway
ATF7IP	Chromatin other	PanCan Pathway
BCOR	Chromatin other	PanCan Pathway
CHD3	Chromatin other	PanCan Pathway
CHD4	Chromatin other	PanCan Pathway
CHD8	Chromatin other	PanCan Pathway
CTCF	Chromatin other	PanCan Pathway
H3F3A	Chromatin other	PanCan Pathway
H3F3C	Chromatin other	PanCan Pathway
HIST1H1E	Chromatin other	PanCan Pathway
NIPBL	Chromatin other	PanCan Pathway
NPM1	Chromatin other	PanCan Pathway
ARID1B	Chromatin SWI/SNF complex	Curated
BCL11A	Chromatin SWI/SNF complex	Curated
BCL7A	Chromatin SWI/SNF complex	Curated
ARID1A	Chromatin SWI/SNF complex	PanCan Pathway
ARID2	Chromatin SWI/SNF complex	PanCan Pathway
ATRX	Chromatin SWI/SNF complex	PanCan Pathway
BRD7	Chromatin SWI/SNF complex	PanCan Pathway
PBRM1	Chromatin SWI/SNF complex	PanCan Pathway
SMARCA1	Chromatin SWI/SNF complex	PanCan Pathway
SMARCA4	Chromatin SWI/SNF complex	PanCan Pathway
SMARCB1	Chromatin SWI/SNF complex	PanCan Pathway
DNMT3A	Epigenetics DNA modifiers	PanCan Pathway
CELSR2	G protein-coupled receptor signaling	Curated
GNAI2	G protein-coupled receptor signaling	Curated
P2RY8	G protein-coupled receptor signaling	Curated
PPP1R9B	G protein-coupled receptor signaling	Curated
S1PR2	G protein-coupled receptor signaling	Curated
GNA11	G protein-coupled receptor signaling	PanCan Pathway
GNA13	G protein-coupled receptor signaling	PanCan Pathway
MSH2	Genome integrity	Curated
PCM1	Genome integrity	Curated
ATM	Genome integrity	PanCan Pathway
ATR	Genome integrity	PanCan Pathway
BRCA1	Genome integrity	PanCan Pathway
BRCA2	Genome integrity	PanCan Pathway
CHEK2	Genome integrity	PanCan Pathway
ERCC2	Genome integrity	PanCan Pathway
MSH6	Genome integrity	PanCan Pathway
PDS5B	Genome integrity	PanCan Pathway
POLQ	Genome integrity	PanCan Pathway
PPM1D	Genome integrity	PanCan Pathway
RFC1	Genome integrity	PanCan Pathway
SMC1A	Genome integrity	PanCan Pathway
STAG2	Genome integrity	PanCan Pathway
TP53	Genome integrity	PanCan Pathway
BCR	Immune Signaling	Curated
BTK	Immune Signaling	Curated
CCL4	Immune signaling	Curated
CD22	Immune signaling	Curated
CD274	Immune signaling	Curated
CD58	Immune signaling	Curated
CD79A	Immune signaling	Curated
CD83	Immune signaling	Curated
CXCR4	Immune signaling	Curated
CXCR5	Immune signaling	Curated
FAS	Immune signaling	Curated
HLA-C	Immune signaling	Curated
HLA-DMA	Immune signaling	Curated
HLA-DMB	Immune signaling	Curated
IGLL5	Immune signaling	Curated
IL16	Immune signaling	Curated
IL6	Immune signaling	Curated
KLHL6	Immune signaling	Curated
LYN	Immune signaling	Curated
PRKCB	Immune signaling	Curated
SYK	Immune signaling	Curated
TAP1	Immune signaling	Curated
TLR2	Immune signaling	Curated
TMEM30A	Immune signaling	Curated
B2M	Immune signaling	PanCan Pathway
CD70	Immune signaling	PanCan Pathway
CD79B	Immune signaling	PanCan Pathway
HLA-A	Immune signaling	PanCan Pathway
HLA-B	Immune signaling	PanCan Pathway
IL6ST	Immune signaling	PanCan Pathway
IRF2	Immune signaling	PanCan Pathway
IRF6	Immune signaling	PanCan Pathway
PTMA	Immune signaling	PanCan Pathway
RNF111	Immune signaling	PanCan Pathway
JAK2	JAK STAT Pathway	Curated
JAK3	JAK STAT Pathway	Curated
SOCS1	JAK STAT Pathway	Curated
STAT3	JAK STAT Pathway	Curated
STAT5B	JAK STAT Pathway	Curated
STAT6	JAK STAT Pathway	Curated
JAK1	JAK STAT Pathway	PanCan Pathway
DUSP2	MAPK signaling	Curated
MAP4K4	MAPK signaling	Curated
BRAF	MAPK signaling	PanCan Pathway
HRAS	MAPK signaling	PanCan Pathway
KRAS	MAPK signaling	PanCan Pathway
MAP2K1	MAPK signaling	PanCan Pathway
MAP3K4	MAPK signaling	PanCan Pathway
NF1	MAPK signaling	PanCan Pathway
NRAS	MAPK signaling	PanCan Pathway
RPS6KA3	MAPK signaling	PanCan Pathway
RRAS2	MAPK signaling	PanCan Pathway
TNFRSF14	MAPK signaling	Curated
CHST2	Metabolism	Curated
COQ7	Metabolism	Curated
FHIT	Metabolism	Curated
FUT5	Metabolism	Curated
GRHPR	Metabolism	Curated
MAGT1	Metabolism	Curated
OSBPL10	Metabolism	Curated
PRPS1	Metabolism	Curated
IDH1	Metabolism	PanCan Pathway
IDH2	Metabolism	PanCan Pathway
BCL10	NFKB signaling	Curated
BIRC3	NFKB signaling	Curated
IKBKB	NFKB signaling	Curated
NFKB2	NFKB signaling	Curated
NFKBIA	NFKB signaling	Curated
NFKBIE	NFKB signaling	Curated
NFKBIZ	NFKB signaling	Curated
PRKCB	NFKB signaling	Curated
REL	NFKB signaling	Curated
RELN	NFKB signaling	Curated
TNFAIP3	NFKB signaling	Curated
CARD11	NFKB signaling	PanCan Pathway
MYD88	NFKB signaling	PanCan Pathway
DTX1	NOTCH signaling	Curated
MAML2	NOTCH signaling	Curated
NOTCH2	NOTCH signaling	Curated
SPEN	NOTCH signaling	Curated
TBL1XR1	NOTCH signaling	Curated
NOTCH1	NOTCH signaling	PanCan Pathway
BTBD3	Other	Curated
CALR	Other	Curated
CAMK2D	Other	Curated
CRIP1	Other	Curated
GOLGA5	Other	Curated
GPC5	Other	Curated
HVCN1	Other	Curated
KCMF1	Other	Curated
LAMA5	Other	Curated
LRIG3	Other	Curated
MARK1	Other	Curated
MPEG1	Other	Curated
MYBPC2	Other	Curated
MYOD1	Other	Curated
NAV1	Other	Curated
SCRIB	Other	Curated
SWAP70	Other	Curated
TBX22	Other	Curated
ZNF608	Other	Curated
ALB	Other	PanCan Pathway
APOB	Other	PanCan Pathway
CACNA1A	Other	PanCan Pathway
CBWD3	Other	PanCan Pathway
CNBD1	Other	PanCan Pathway
COL5A1	Other	PanCan Pathway
DMD	Other	PanCan Pathway
FLNA	Other	PanCan Pathway
GABRA6	Other	PanCan Pathway
GRIN2D	Other	PanCan Pathway
KEL	Other	PanCan Pathway
KIF1A	Other	PanCan Pathway
KRT222	Other	PanCan Pathway
MUC6	Other	PanCan Pathway
MYH9	Other	PanCan Pathway
POLRMT	Other	PanCan Pathway
RPL22	Other	PanCan Pathway
RPL5	Other	PanCan Pathway
SPTA1	Other	PanCan Pathway
SPTAN1	Other	PanCan Pathway
TMSB4X	Other	PanCan Pathway
TXNIP	Other	PanCan Pathway
ABL1	Other signaling	Curated
ACTB	Other signaling	Curated
ACTG1	Other signaling	Curated
GRB2	Other signaling	Curated
KLHL14	Other signaling	Curated
NLRP8	Other signaling	Curated
PARD3	Other signaling	Curated
PDE4DIP	Other signaling	Curated
PLCG2	Other signaling	Curated
PTPN1	Other signaling	Curated
PTPN14	Other signaling	Curated
PTPN6	Other signaling	Curated
PTPRK	Other signaling	Curated
RARA	Other signaling	Curated
SH2B3	Other signaling	Curated
SMEK1	Other signaling	Curated
TIPARP	Other signaling	Curated
TLN2	Other signaling	Curated
WAC	Other signaling	Curated
ARHGAP35	Other signaling	PanCan Pathway
CDH1	Other signaling	PanCan Pathway
CYSLTR2	Other signaling	PanCan Pathway
DIAPH2	Other signaling	PanCan Pathway
FAT1	Other signaling	PanCan Pathway
GNAQ	Other signaling	PanCan Pathway
GNAS	Other signaling	PanCan Pathway
GPS2	Other signaling	PanCan Pathway
KEAP1	Other signaling	PanCan Pathway
LATS1	Other signaling	PanCan Pathway
LATS2	Other signaling	PanCan Pathway
LEMD2	Other signaling	PanCan Pathway
MAP2K4	Other signaling	PanCan Pathway
MAP3K1	Other signaling	PanCan Pathway
NF2	Other signaling	PanCan Pathway
PIM1	Other Signaling	PanCan Pathway
PLCB4	Other signaling	PanCan Pathway
PLXNB2	Other signaling	PanCan Pathway
PRKAR1A	Other signaling	PanCan Pathway
PTPDC1	Other signaling	PanCan Pathway
PTPN11	Other signaling	PanCan Pathway
PTPRD	Other signaling	PanCan Pathway
RAC1	Other signaling	PanCan Pathway
RHOA	Other signaling	PanCan Pathway
RHOB	Other signaling	PanCan Pathway
SOS1	Other signaling	PanCan Pathway
PIK3CD	PI3K signaling	Curated
TCF3	PI3K signaling	Curated
TCL1A	PI3K signaling	Curated
TNFRSF14	PI3K signaling	Curated
AKT1	PI3K signaling	PanCan Pathway
INPPL1	PI3K signaling	PanCan Pathway
MAPK1	PI3K signaling	PanCan Pathway
MTOR	PI3K signaling	PanCan Pathway
PIK3CA	PI3K signaling	PanCan Pathway
PIK3R1	PI3K signaling	PanCan Pathway
PIK3R2	PI3K signaling	PanCan Pathway
PPP2R1A	PI3K signaling	PanCan Pathway
PTEN	PI3K signaling	PanCan Pathway
BIRC6	Protein homeostasis/ubiquitination	Curated
CUL4B	Protein homeostasis/ubiquitination	Curated
DCAF6	Protein homeostasis/ubiquitination	Curated
DTX1	Protein homeostasis/ubiquitination	Curated
KLHL21	Protein homeostasis/ubiquitination	Curated
LRP1B	Protein homeostasis/ubiquitination	Curated
MDM2	Protein homeostasis/ubiquitination	Curated
TRIP12	Protein homeostasis/ubiquitination	Curated
UBE2A	Protein homeostasis/ubiquitination	Curated
UBR5	Protein homeostasis/ubiquitination	Curated
USP6	Protein homeostasis/ubiquitination	Curated
VPS13B	Protein homeostasis/ubiquitination	Curated
CBLB	Protein homeostasis/ubiquitination	Curated
ATXN3	Protein homeostasis/ubiquitination	PanCan Pathway
BAP1	Protein homeostasis/ubiquitination	PanCan Pathway
CUL1	Protein homeostasis/ubiquitination	PanCan Pathway
CUL3	Protein homeostasis/ubiquitination	PanCan Pathway
CYLD	Protein homeostasis/ubiquitination	PanCan Pathway
EEF1A1	Protein homeostasis/ubiquitination	PanCan Pathway
EEF2	Protein homeostasis/ubiquitination	PanCan Pathway
EIF1AX	Protein homeostasis/ubiquitination	PanCan Pathway
FBXW7	Protein homeostasis/ubiquitination	PanCan Pathway
HUWE1	Protein homeostasis/ubiquitination	PanCan Pathway
SPOP	Protein homeostasis/ubiquitination	PanCan Pathway
TCEB1	Protein homeostasis/ubiquitination	PanCan Pathway
TNFAIP3	Protein homeostasis/ubiquitination	PanCan Pathway
USP9X	Protein homeostasis/ubiquitination	PanCan Pathway
VHL	Protein homeostasis/ubiquitination	PanCan Pathway
DDX10	RNA abundance	Curated
DDX6	RNA abundance	Curated
FIP1L1	RNA abundance	Curated
FUS	RNA abundance	Curated
HNRNPD	RNA abundance	Curated
HNRNPU	RNA abundance	Curated
NOL9	RNA abundance	Curated
PAPOLG	RNA abundance	Curated
CSDE1	RNA abundance	PanCan Pathway
DDX3X	RNA abundance	PanCan Pathway
DHX9	RNA abundance	PanCan Pathway
DICER1	RNA abundance	PanCan Pathway
FAM46D	RNA abundance	PanCan Pathway
NUP133	RNA abundance	PanCan Pathway
NUP93	RNA abundance	PanCan Pathway
PCBP1	RNA abundance	PanCan Pathway
RBM10	RNA abundance	PanCan Pathway
RQCD1	RNA abundance	PanCan Pathway
SCAF4	RNA abundance	PanCan Pathway
XPO1	RNA abundance	PanCan Pathway
ZC3H12A	RNA abundance	PanCan Pathway
ZFP36L1	RNA abundance	PanCan Pathway
ZFP36L2	RNA abundance	PanCan Pathway
DDR2	RTK signaling	Curated
FLT4	RTK signaling	Curated
EGFR	RTK signaling	PanCan Pathway
EPHA2	RTK signaling	PanCan Pathway
ERBB2	RTK signaling	PanCan Pathway
ERBB3	RTK signaling	PanCan Pathway
ERBB4	RTK signaling	PanCan Pathway
FGFR2	RTK signaling	PanCan Pathway
FGFR3	RTK signaling	PanCan Pathway
FLT3	RTK signaling	PanCan Pathway
KIT	RTK signaling	PanCan Pathway
MET	RTK signaling	PanCan Pathway
PDGFRA	RTK signaling	PanCan Pathway
PLCG1	RTK signaling	PanCan Pathway
RASA1	RTK signaling	PanCan Pathway
RET	RTK signaling	PanCan Pathway
RIT1	RTK signaling	PanCan Pathway
DAZAP1	Splicing	PanCan Pathway
SF1	Splicing	PanCan Pathway
SF3B1	Splicing	PanCan Pathway
SRSF2	Splicing	PanCan Pathway
THRAP3	Splicing	PanCan Pathway
U2AF1	Splicing	PanCan Pathway
ACVR1	TGFB signaling	PanCan Pathway
ACVR1B	TGFB signaling	PanCan Pathway
ACVR2A	TGFB signaling	PanCan Pathway
DACH1	TGFB signaling	PanCan Pathway
SMAD2	TGFB signaling	PanCan Pathway
SMAD4	TGFB signaling	PanCan Pathway
TGFBR2	TGFB signaling	PanCan Pathway
LTB	TNF Signaling	Curated
RRAGC	TOR signaling	Curated
SGK1	TOR signaling	Curated
STK11	TOR signaling	PanCan Pathway
TSC1	TOR signaling	PanCan Pathway
TSC2	TOR signaling	PanCan Pathway
BCL11A	Transcription factor	Curated
BCL6	Transcription factor	Curated
EBF1	Transcription factor	Curated
ETS1	Transcription factor	Curated
ETV6	Transcription factor	Curated
FOXC1	Transcription factor	Curated
FOXO1	Transcription factor	Curated
FOXP1	Transcription factor	Curated
HNF1B	Transcription factor	Curated
IKZF1	Transcription factor	Curated
IKZF3	Transcription factor	Curated
IRF4	Transcription factor	Curated
IRF8	Transcription factor	Curated
JUNB	Transcription factor	Curated
KLF2	Transcription factor	Curated
MYB	Transcription factor	Curated
NANOG	Transcription factor	Curated
PAX5	Transcription factor	Curated
POU2AF1	Transcription factor	Curated
POU2F2	Transcription factor	Curated
PRDM1	Transcription factor	Curated
YY1	Transcription factor	Curated
ZNF292	Transcription factor	Curated
ZNF423	Transcription factor	Curated
CBFB	Transcription factor	PanCan Pathway
CIC	Transcription factor	PanCan Pathway
CREB3L3	Transcription factor	PanCan Pathway
ELF3	Transcription factor	PanCan Pathway
EPAS1	Transcription factor	PanCan Pathway
FOXA1	Transcription factor	PanCan Pathway
FOXA2	Transcription factor	PanCan Pathway
FOXQ1	Transcription factor	PanCan Pathway
FUBP1	Transcription factor	PanCan Pathway
GATA3	Transcription factor	PanCan Pathway
GTF2I	Transcription factor	PanCan Pathway
KLF5	Transcription factor	PanCan Pathway
LZTR1	Transcription factor	PanCan Pathway
MAX	Transcription factor	PanCan Pathway
MECOM	Transcription factor	PanCan Pathway
MED12	Transcription factor	PanCan Pathway
MGA	Transcription factor	PanCan Pathway
MYC	Transcription factor	PanCan Pathway
MYCN	Transcription factor	PanCan Pathway
NFE2L2	Transcription factor	PanCan Pathway
PGR	Transcription factor	PanCan Pathway
PSIP1	Transcription factor	PanCan Pathway
RUNX1	Transcription factor	PanCan Pathway
RXRA	Transcription factor	PanCan Pathway
SOX17	Transcription factor	PanCan Pathway
SOX9	Transcription factor	PanCan Pathway
TAF1	Transcription factor	PanCan Pathway
TBX3	Transcription factor	PanCan Pathway
TCF12	Transcription factor	PanCan Pathway
TGIF1	Transcription factor	PanCan Pathway
UNCX	Transcription factor	PanCan Pathway
WT1	Transcription factor	PanCan Pathway
ZBTB20	Transcription factor	PanCan Pathway
ZBTB7B	Transcription factor	PanCan Pathway
ZCCHC12	Transcription factor	PanCan Pathway
ZFHX3	Transcription factor	PanCan Pathway
ZMYM2	Transcription factor	PanCan Pathway
ZNF133	Transcription factor	PanCan Pathway
ZNF750	Transcription factor	PanCan Pathway
AMER1	Wnt/B-catenin signaling	PanCan Pathway
APC	Wnt/B-catenin signaling	PanCan Pathway
AXIN1	Wnt/B-catenin signaling	PanCan Pathway
CTNNB1	Wnt/B-catenin signaling	PanCan Pathway
CTNND1	Wnt/B-catenin signaling	PanCan Pathway
PTCH1	Wnt/B-catenin signaling	PanCan Pathway
RNF43	Wnt/B-catenin signaling	PanCan Pathway
TCF7L2	Wnt/B-catenin signaling	PanCan Pathway
*PanCan Pathway: Genes from Baily et al Cell 2018 Apr 5;173(2):371-385.e18. doi: 10.1016/j.cell.2018.02.060.
*Curated: Genes not included in the PanCan Pathway but on lymphoma driver gene list
