# Supplementary material for: Multiomic analysis identifies a high-risk signature that predicts early clinical failure in DLBCL
Source: Blood Cancer J. 2024 Jun 20;14(1):100. doi: 10.1038/s41408-024-01080-0 (PMC11189905; doi:10.1038/s41408-024-01080-0)
Supplement: Supplementary file 9 — Table S8 [file 41408_2024_1080_MOESM9_ESM.xlsx]

## Sheet: Table S8 Cohen's Kappa
	High risk	Intermediate risk	Low risk	High risk/ARID1A	Intermediate risk/ARID1A	Low risk/ARID1A	Achieved EFS24	Failed to Achieve EFS24	LymphProg High	LymphProg Low	ABC	DZ	GCB	UNC	A53	BN2	Composite	EZB	MCD	N1	Other	ST2	BCL2	MYD88	NEC	NOTCH2	SOCS1	TET2/SGK1	LME-DE	LME-GC	LME-IN	LME-ME	LE1	LE2	LE4	LE5	LE6	LE7	LE8	LE9	Not assigned
High risk/ARID1A	0.675632	-0.188334	-0.134121
Intermediate risk/ARID1A	-0.20671	0.83027	-0.328478
Low risk/ARID1A	-0.131507	-0.31588	0.967442
Achieved EFS24	-0.129825	0.0789891	0.0926368	-0.180342	0.152109	0.0864407
Failed to Achieve EFS24	0.320467	-0.04596	-0.200284	0.367566	-0.103264	-0.190654
LymphProg High	0.257179	-0.0153102	-0.223484	0.251392	-0.0330752	-0.210526	-0.0996598	0.139184
LymphProg Low	-0.153416	0.0210468	0.143076	-0.166215	0.0416008	0.133333	0.139184	-0.0996598
ABC	0.139556	0.0544835	-0.217191	0.188777	0.00680574	-0.204651	-0.0560642	0.0811252	0.431937	-0.347003
DZ	0.188676	-0.0213062	-0.0994017	0.161703	-0.0321765	-0.0926829	-0.037586	0.0845833	0.0993037	-0.0622155
GCB	-0.170737	-0.0774901	0.260866	-0.185586	-0.0447266	0.240523	0.11525	-0.135163	-0.525465	0.477845
UNC	-0.0749386	0.0349697	-0.0434563	-0.127978	0.0626708	-0.0363636	-0.00431249	0.0102121	0.0517241	-0.0315375
A53	0.0699459	0.00258404	-0.0660865	0.0685591	-0.00637211	-0.0585366	-0.00221377	0.00498186	0.0357251	-0.0223824	0.0486499	-0.0155803	-0.0185012	-0.0288616
BN2	0.0490053	-0.0113751	0.00827561	0.0352005	-0.0145055	0.0131148	-0.0128312	0.0360452	0.0201823	-0.0112666	0.0257032	-0.0773967	-0.0206758	0.0874233
Composite	-0.0104318	-0.000137602	0.00827561	0.0352005	-0.00220845	-0.0327869	0.00930716	-0.0261454	0.0201823	-0.0112666	-0.0455868	0.162025	-0.0206758	-0.0199387
EZB	0.114576	-0.0689463	0.0594176	0.135246	-0.0845713	0.0421053	-0.0259271	0.0513304	-0.137551	0.0924157	-0.292216	0.294381	0.152748	-0.134113
MCD	0.0446911	-4.48551e-05	-0.0303621	0.0569331	-0.00877734	-0.0301887	-0.000573964	0.00176558	0.0616622	-0.03291	0.0661986	-0.0299966	-0.0324645	-0.0294118
N1	-0.00789863	0.0027137	-0.00801213	-0.00804189	0.00382109	-0.008	0.00253907	-0.00808982	-0.00813284	0.00426743	-0.00812802	-0.00798645	0.0110515	-0.00794439
Other	-0.0852713	0.0724089	0.01555	-0.146096	0.11737	0.032	0.0303102	-0.0294118	0.0453074	-0.0461285	0.191686	-0.143477	-0.121691	0.0734824
ST2	-0.0656145	0.0194845	-0.0295999	-0.0371215	0.0184295	-0.0266667	0.00666727	-0.0189392	-0.0405096	0.0224882	-0.0379839	-0.0722101	0.0630432	-0.0140955
BCL2	0.0741279	-0.0737052	0.121974	0.115419	-0.0953018	0.103371	-0.00639528	0.0134228	-0.118343	0.0769971	-0.171739	0.24467	0.0548961	-0.0873786	-0.108888	-0.0814941	0.126486	0.267395	-0.0305927	-0.0080281	-0.0732265	-0.0757641
MYD88	0.0294284	0.00832659	-0.0533104	0.0139319	0.00960081	-0.05	-0.00501367	0.0136265	0.132045	-0.0749543	0.213653	-0.091922	-0.101018	-0.0866426	-0.000928505	-0.057554	0.0207834	-0.06561	0.297685	-0.00771208	0.00455063	-0.0546358
NEC	0.0419396	0.0330202	-0.0942032	-0.0436752	0.0793498	-0.0813008	-0.0200171	0.0305607	0.104955	-0.0817258	0.0536887	-0.0451924	-0.0939826	0.106783	0.115606	-0.0158599	-0.0666528	-0.0844547	-0.0319689	-0.00811982	0.095941	-0.0592801
NOTCH2	-0.0731949	0.066994	-0.100819	-0.095974	0.0839767	-0.0923077	-0.0249523	0.0513552	-0.0288066	0.0189445	0.0906344	-0.0834455	-0.0150181	-0.0264901	-0.0520413	0.0778923	0.0378007	-0.135285	-0.0307298	-0.00803751	0.0865385	-0.0359837
SOCS1	-0.0357821	0.00248956	0.0269197	0.0697184	-0.0423228	0.0117647	0.0194469	-0.0360146	-0.102753	0.0716548	-0.067206	-0.00386979	0.116104	-0.0887599	0.0519008	0.0469528	-0.0199277	0.0518087	0.00487409	-0.00807681	-0.164792	0.189748
TET2/SGK1	-0.0517121	-0.0319552	0.14823	-0.0595358	-0.0290427	0.16	0.0337772	-0.0860571	0.01766	-0.0103627	-0.111293	-0.034279	0.038923	0.162896	-0.0756501	-0.00184672	-0.066482	-0.0318995	-0.0282021	0.0837696	0.0510367	0.00379507
LME-DE	0.224535	-0.00106347	-0.210507	0.209293	-0.011537	-0.1984	-0.000111077	0.00016657	0.351165	-0.276308	0.0222563	0.243165	-0.12576	-0.108179	0.062428	-0.0427645	0.0813741	0.165429	0.0453875	-0.0081227	-0.211352	-0.0102836	0.0787825	0.10642	-0.075994	-0.0441268	0.032443	-0.0837019
LME-GC	0.0070664	0.0313034	-0.114179	-0.0482443	0.0505813	-0.111765	-0.00567291	0.014765	-0.07812	0.0453373	-0.0509074	0.104127	0.0174923	-0.054923	-0.0665158	-0.0638745	0.0733996	0.0149538	-0.027722	-0.00781571	0.0195855	0.0103866	0.071898	-0.0734536	0.0309418	0.027268	-0.0348138	-0.088647
LME-IN	-0.0676489	0.0791481	-0.0774175	0.00149904	0.0372314	-0.0649573	-0.0780714	0.125838	-0.00596529	0.00450174	0.0925926	-0.124796	-0.0676525	0.105114	-0.00385052	0.0182547	-0.0362867	-0.130387	-0.0318203	-0.0081102	0.113312	0.0259813	-0.0956232	-0.0579393	0.167678	0.00791035	-0.0591879	0.00443295
LME-ME	-0.156395	-0.120192	0.331442	-0.174437	-0.0859089	0.305344	0.0891676	-0.126755	-0.275377	0.223537	-0.0696274	-0.173176	0.175142	0.0356919	-0.0224926	0.0461495	-0.0701738	-0.0492946	-0.00813167	0.0161618	0.0780961	-0.0159192	-0.029147	-0.0234687	-0.108342	0.0196663	0.0454415	0.111789
LE1	0.0286038	-0.00559289	0.00455852	0.0403865	-0.013224	0.00727273	-0.00630537	0.0189536	0.0452428	-0.0244209	0.0497265	0.0102631	-0.0294919	-0.0420315	0.0102631	-0.0337553	-0.0337553	-0.0452904	-0.0199833	-0.00704639	0.0145322	0.0887677	-0.0444856	-0.0362538	0.00491663	0.0422886	-0.0105652	0.0374037	0.00354573	0.0444294	0.0094721	-0.0240086
LE2	-0.00789863	0.0027137	-0.00801213	-0.00804189	0.00382109	-0.008	0.00253907	-0.00808982	0.0155879	-0.00817923	-0.00812802	-0.00798645	-0.00815143	0.061569	-0.00798645	-0.00759253	0.147422	-0.00805393	-0.00657354	-0.00409836	-0.00816512	-0.00753941	-0.0080281	-0.00771208	-0.00811982	-0.00803751	0.0292594	-0.0078534	0.0180623	-0.00781571	-0.0081102	-0.00813048
LE4	0.0489951	0.0262087	-0.118083	0.0617985	0.0157562	-0.112821	-0.0481533	0.112863	0.0871433	-0.0534236	0.0561976	-0.107261	-0.0979927	0.225752	-0.0334438	0.0827896	-0.0220344	-0.0450754	-0.0295428	-0.00795392	0.0173476	0.0373281	-0.0582791	-0.0383451	0.122619	-0.0973327	-0.0366714	0.0672589	-0.183797	-0.103397	0.468493	-0.190115
LE5	0.0142167	0.0110214	-0.056743	-0.0167697	0.0188543	-0.0561404	0.0097805	-0.0287364	0.00594452	-0.003245	0.0335306	-0.00399285	-0.0265363	0.00501672	-0.00399285	-0.0407816	-0.0407816	-0.0589083	-0.0222531	-0.00730927	0.0458882	-0.0392945	0.0305755	0.0463392	0.0151275	-0.0157195	-0.0253955	-0.0496381	-0.0627969	0.262399	0.0217887	-0.0396374
LE6	-0.113434	-0.0178597	0.147731	-0.0856227	-0.0218647	0.16	0.0364099	-0.088021	-0.0415375	0.0250514	-0.0559376	0.0576183	0.0178504	0.00118906	-0.0577753	-0.0718397	-0.0154271	0.0680745	-0.0291235	-0.00792321	0.0260036	-0.00965501	-0.112846	0.0215866	0.00348635	-0.0831721	0.188204	-0.0577569	-0.0481034	0.0480223	-0.156253	0.16111
LE7	-0.138023	-0.0278529	0.190289	-0.14185	-0.0207243	0.204545	-0.0092193	0.0195416	-0.153161	0.0991164	0.00567314	-0.105801	0.0444973	0.0186916	-0.105801	0.0461978	-0.0385847	-0.0375935	-0.0305194	0.0423781	0.0791581	-0.0323034	0.079458	-0.0563847	-0.0174326	0.0980144	-0.0648702	-0.0503751	-0.266463	-0.0394406	0.238439	0.0621102
LE8	-0.0547945	0.0566524	-0.106977	0.026087	0.0407407	-0.133333	0.00338983	-0.00747664	-0.126316	0.08	-0.248062	0.180488	0.185621	-0.145455	0.0439024	-0.0786885	0.15082	0.130526	-0.0301887	-0.008	-0.112	0.02	0.103371	-0.05	-0.0357724	-0.0307692	0.0117647	0	0.2272	0.0117647	-0.112821	-0.122137
LE9	-0.0947729	-0.0604076	0.283742	-0.0843907	-0.0493575	0.258824	0.00562679	-0.014645	-0.100349	0.0582381	-0.0971011	-0.109176	0.129779	-0.00803751	-0.0238551	0.210674	-0.0638745	0.0149538	0.0616451	-0.00781571	-0.0441813	0.0103866	-0.00386548	-0.0103093	-0.0426576	-0.0461458	0.0279022	0.129082	-0.141659	-0.0840708	-0.137953	0.286375
Not assigned	0.177181	0.019832	-0.19916	0.137361	0.0306988	-0.18626	0.00573261	-0.0081491	0.234774	-0.190577	0.225442	0.0420858	-0.202918	-0.0519724	0.106664	-0.0469091	-0.0236445	-0.0287202	0.0398746	-0.00813048	-0.0189464	-0.0159192	-0.00814402	0.0685285	-0.0332004	0.0822408	-0.0751343	-0.0231288	0.365237	-0.00813722	-0.26338	-0.0998055
TME negative	0.102617	0.130514	-0.212253	0.134328	0.09025	-0.209424	-0.00683711	0.00577964	0.238116	-0.263197	0.0871487	0.115154	-0.147914	-0.0614873	0.0859028	-0.0136356	0.0149175	0.0495818	0.0096437	-0.00817243	-0.148079	-0.00535491	-0.0027084	0.0187107	-0.0290246	-0.00506757	0.0491397	-0.0313208	0.43034	0.0286058	-0.158753	-0.302861	0.0215881	0.00592789	-0.0991117	0.00516271	-0.059036	-0.229824	0.186387	-0.100913	0.286528
TME positive	-0.132742	-0.111197	0.265312	-0.165279	-0.080383	0.263158	0.00577964	-0.00683711	-0.263197	0.238116	-0.0973373	-0.145464	0.155201	0.0787025	-0.108514	0.018208	-0.0199199	-0.0605276	-0.0131543	0.0112368	0.146738	0.00716958	0.00335884	-0.024787	0.0329291	0.00625163	-0.0588968	0.0408383	-0.485691	-0.0374962	0.182953	0.33651	-0.0292905	-0.00815067	0.126527	-0.00696755	0.0759648	0.285768	-0.234211	0.132276	-0.318362
Samples highlighted in red have a Cohen's Kappa ≥ 0.2
